# Supplementary material for: Proteomic profiling improves prognostic risk stratification of the Sarculator nomogram in soft tissue sarcomas of the extremities and trunk wall
Source: Cancer Med. 2024 Jul 23;13(14):e70026. doi: 10.1002/cam4.70026 (PMC11263812; doi:10.1002/cam4.70026)
Supplement: Supplementary file 5 — Table S1. [file CAM4-13-e70026-s009.xlsx]

## Sheet: File guide
Table S1 A-B. (A)Normalised proteomic profiling data for the nomogram predicted risk groups (B) Predicted nomogram risk groups for 123 patients

## Sheet: Table S1A
Gene	ST003	ST005	ST007	ST010	ST011	ST012	ST013	ST015	ST016	ST032	ST035	ST039	ST063	ST064	ST065	ST066	ST067	ST073	ST076	ST079	ST087	ST089	ST091	ST094	ST099	ST100	ST102	ST103	ST108	ST111	ST112	ST118	ST119	ST120	ST122	ST123	ST124	ST125	ST129	ST131	ST133	ST134	ST136	ST137	ST139	ST140	ST142	ST143	ST146
IGKV2-40	-0.201547	0.39827	-1.96451	-2.82037	-1.13174	-1.7326	-0.0831557	0.48773	0.895061	0.627135	2.23443	2.79007	2.98909	-0.862511	-1.94926	0.145969	2.95367	-0.00577108	-0.566882	0.995131	-1.5247	0.769336	0.119715	-1.04275	0.389693	-1.54001	0.308184	0.745418	-0.73555	0.887344	3.26937	1.82254	1.18016	-0.820305	0.172426	1.04541	-0.148859	-0.231474	-0.541393	-1.71172	1.17954	1.70287	0.45453	-1.96496	-0.470621	-0.136548	0.854152	1.66903	-2.1629
IGKV3D-11	0.0562868	0.770811	-1.35758	-0.31189	-0.486117	-1.09781	0.495623	0.296926	-0.0830955	0.189851	1.95117	1.5724	2.51308	-0.0786611	-1.08444	0.647684	-1.47244	0.239407	0.062301	1.54753	-1.31965	0.05589	0.479955	-1.20376	0.813067	-1.52579	0.0512177	0.361748	-1.90748	0.137238	2.60731	0.756179	-0.0682648	-2.32833	-0.071727	0.467052	0.12339	-0.079135	-0.988303	-0.0968915	1.67335	0.977685	0.0658354	-1.58887	-0.25169	-0.602699	0.170245	1.44204	-1.989
IGHV3-49	0.163776	0.619082	-0.966872	-0.770674	-0.778737	-1.60748	-0.319568	-0.0518529	1.99185	0.969533	0.904085	1.81817	0.715026	0.301585	3.28718	-0.0248566	0.40363	-0.422536	-0.0109534	2.22826	-0.51263	-0.149572	0.911886	0.930655	0.71447	-0.889034	1.24574	0.621781	0.267881	0.243144	1.85284	-0.481795	-0.318576	-1.89928	-0.516452	-0.303916	-0.0378691	0.801586	-0.206087	1.49671	1.35047	0.600331	0.641916	-2.33478	-0.670425	0.688064	0.263715	0.762982	-0.634014
IGHV3-74	-0.110927	0.276704	-2.79014	-2.53069	-0.440114	-1.07488	-0.168356	-0.01449	-0.0787458	0.94337	-0.551988	0.835293	3.36393	-1.41032	0.343556	0.0977648	-1.09195	0.248222	0.733355	1.9194	0.161548	-0.160925	0.382316	-1.67756	0.82031	-1.8607	-0.430364	0.433684	0.481118	0.159514	2.63564	-0.369334	0.251552	-1.40015	0.515066	-0.309624	0.0674931	0.415432	-0.147641	1.19763	1.39385	0.521295	0.164647	-1.71884	0.018745	-0.0373986	-0.134957	1.77975	0.183419
IGHV3-72	0.246934	0.04937	0.524703	0.705103	-0.751641	-1.78093	0.610168	0.196286	0.78218	0.455125	1.90416	0.967491	2.43041	-1.43918	0.311472	0.169358	-1.19808	-0.86393	-1.18026	2.29165	-1.1185	-0.128652	0.237316	-1.37697	0.697168	-1.40038	0.123441	0.928957	-1.37757	-0.4242	1.74847	1.26471	0.121944	-1.64237	0.294365	0.571791	-0.300232	1.01085	-1.2591	-1.47068	1.19679	1.17789	0.372591	-1.44728	-0.638029	-0.0986454	0.451529	1.08689	-0.0285374
IGKV3D-20	0.292209	0.105019	-1.44128	-0.846326	-0.808613	-1.96321	0.409537	0.0407229	-0.217255	0.796303	1.58674	2.45307	3.54913	-2.43599	-1.31009	0.41527	-0.655586	-0.163833	1.24744	1.69433	-1.30988	0.508523	0.81117	-1.2015	0.652113	-1.14237	0.34863	0.761329	-2.16537	-0.224026	2.69347	0.548158	0.262639	-0.509753	0.326882	0.395198	-0.530657	-0.272461	-1.05496	0.981852	1.85778	0.985143	0.358701	-1.84916	-0.591907	-1.21194	0.271489	1.25151	-1.7583
IGHV5-51	-0.937484	0.405238	-1.80978	-0.747393	-1.3339	0.611943	0.24232	0.786118	-0.671599	1.1135	2.4734	1.03983	3.19677	-0.787274	0.547415	0.35983	-1.58271	-0.402493	-0.253177	1.63005	-0.373438	0.970573	1.04937	-1.19907	0.665051	-1.83317	0.107788	0.524246	-2.24091	0.139735	1.9039	1.05366	0.203682	-1.57163	-0.366565	0.279713	0.45804	0.617686	0.645673	-1.00694	1.88333	0.612651	-0.179961	-1.42574	-0.376743	-0.390451	0.352917	0.337232	1.05413
IGHV5-10-1	-0.264277	1.2295	-0.28657	-0.100249	-0.120995	-1.80375	0.411065	0.249073	-0.476551	1.71978	-0.026684	1.20274	1.0816	-0.6072	-0.1958	0.122946	2.97829	0.691168	0.614934	0.870429	-1.16704	0.560412	0.282574	-0.334516	-0.664805	-3.24262	-1.51293	1.83879	-2.17895	-0.658806	1.06398	1.3328	0.368205	0.0402527	0.14908	0.974025	-0.7465	0.662783	-2.26045	0.367343	1.34061	-1.77787	0.250112	-0.571194	-1.84911	0.722501	0.161572	0.295447	-1.41588
UBA6	-0.210089	-0.646906	0.283865	-0.654883	0.415847	-0.383976	-0.673105	-0.351042	0.56475	-0.123383	-0.216093	-0.83602	-0.146431	0.0488055	-0.289403	-0.156078	-1.1077	-0.376855	-0.460172	-0.252098	0.790978	-0.575524	-0.0801863	0.988142	-0.941958	-0.846739	1.45278	-0.954872	2.08646	-0.37124	-0.661239	-0.670846	-1.46808	-1.12437	-1.02676	-0.699704	-1.69992	-0.991109	-0.136289	0.0365892	-0.377052	0.254972	-1.25332	0.794441	0.00709554	0.140372	-0.551705	-0.85915	0.513352
ESYT2	1.16177	1.1121	-0.127043	-0.60697	-0.454072	-0.363967	0.231651	0.819697	-0.0936206	0.126168	-0.571381	-1.00503	0.160894	-0.657278	0.846262	0.0269354	0.562534	0.349712	1.47291	0.939547	2.14368	0.77207	0.459488	0.0867986	1.26329	1.307	-0.132913	0.928649	0.307094	0.2179	-0.667424	0.469906	0.965138	0.0551347	0.289051	0.712133	1.18316	2.36341	0.821161	-0.0514845	0.505152	0.194863	1.28982	0.799844	0.982098	0.246007	2.44116	1.0415	0.28138
IGLC7	0.110712	-1.54297	-0.331787	0.328009	-1.45103	-1.65893	-0.605676	-0.882191	0.563654	-0.924443	1.76955	3.12034	1.64202	-0.17396	0.1441	1.09119	0.00331236	-0.446157	-0.477913	0.444731	-0.684419	0.776872	2.82434	-0.379527	0.947548	-0.855645	0.231683	0.298592	0.0235743	0.341545	-0.255433	0.754891	-1.79092	-2.63606	0.487764	0.713672	0.807886	2.02453	-1.30256	-0.291377	1.61608	0.88174	-0.925368	-1.70877	0.490948	-0.62608	-0.499193	0.25288	-0.0684171
SHTN1	-0.0548925	-1.18394	-0.290473	0.134447	-0.824952	-0.733656	0.572333	-0.57504	0.987069	0.022191	0.512593	-0.600973	-0.162408	-1.06962	0.322577	0.910239	-0.203025	-1.6397	-0.0145981	3.3839	-1.14927	0.106428	1.3745	-1.20906	-0.428799	-1.37129	1.06795	-0.332546	0.222416	-0.112988	0.301075	0.0459341	-0.223222	0.147083	-0.675443	0.300103	-0.532451	0.131444	1.39391	-0.205708	-0.85239	-0.0476715	0.297697	-1.51761	0.233773	0.0199059	-0.742417	-0.875953	-0.651527
ILVBL	1.82897	-0.950831	0.0469194	-0.162567	-0.319586	-0.665504	0.0183197	0.0540617	0.0285947	0.64006	-0.419151	-0.399545	-0.892731	-0.265324	0.590408	0.813522	0.14997	-0.397053	-0.226437	-0.136241	0.661344	-0.156872	0.323385	0.64386	0.558711	0.474358	-0.00967949	0.803214	1.26214	0.0647812	-0.741321	-0.0846127	0.0613502	-0.126518	0.997741	-0.0188823	0.76868	-0.603747	0.678729	-0.278973	-0.0760835	-0.166707	-0.737748	0.525631	0.338829	0.823046	0.71861	0.526431	-0.418394
SSC5D	0.0243644	0.403953	0.867964	0.360058	0.0722987	-0.972904	1.80466	0.0994127	-0.0403282	0.171402	1.22712	-0.495335	1.01519	-2.13623	0.650279	0.549537	1.41389	2.15703	1.88832	3.10963	0.581397	0.285142	0.483292	0.497002	1.85383	-1.21735	-0.292144	0.0742767	0.285306	1.41873	0.130061	2.70892	2.67065	-0.66402	0.311421	2.04154	1.68396	4.08832	0.725085	-0.22403	0.862744	-2.55306	4.52072	0.85649	-0.205677	-0.0470987	2.75703	0.140699	0.263311
SH3PXD2B	-1.74001	-2.37718	-0.449009	-0.46344	-0.785176	-0.0575547	-0.533565	-0.401091	-0.208122	0.639026	1.19605	-0.687074	1.15274	-0.0786611	1.92366	1.48812	2.16661	-0.201121	-0.34046	0.212087	-0.144322	-0.809764	0.363761	1.002	-0.283214	-0.615881	2.02174	-0.282992	0.0954614	-0.816214	0.673336	-0.477861	-0.465028	-1.10162	-0.714413	-0.0321822	-0.664092	0.120287	-0.13755	-0.252406	-0.845748	-0.621578	-0.429081	1.0199	-0.095563	0.041978	0.0403784	-0.761187	1.05786
CNOT1	0.210953	-0.369037	-0.0415809	-0.230751	-0.55464	0.691683	-0.445358	-0.312965	0.940962	-0.160734	-0.56135	-1.35437	-0.381986	0.00374555	-0.285991	-0.168869	0.0170119	-0.943754	-1.20902	-0.100632	1.28689	-0.565703	1.04299	0.688208	0.350024	-0.422154	0.0889859	-0.461659	0.701721	-0.814112	0.00267606	-0.29314	-0.706549	-0.655725	-0.445427	-0.620596	-0.401626	-0.593111	-0.0507609	-0.276654	-0.558113	-0.312531	-0.936582	0.872438	-0.240085	-0.536868	-0.551354	-0.553885	0.193774
PGP	2.19349	-0.472586	0.7531	-0.627528	1.42459	-1.16902	-0.777511	0.978309	-1.14703	0.274084	-0.65246	-0.454034	-0.875644	0.188706	-0.627677	0.522184	0.179397	-0.510685	0.284245	-0.0173037	-0.546518	-0.207763	-1.0264	0.879949	-0.494969	0.221156	0.0018853	-0.636376	0.406826	0.318552	0.447497	1.6126	-0.641883	1.41854	-0.0617044	-0.0577877	0.457618	-0.42274	-0.222846	-0.129182	-0.593231	0.16189	0.623806	-0.157491	-0.21177	1.19163	0.557102	1.08689	0.321742
TUBAL3	-0.252122	-1.67877	0.229493	1.10969	0.859282	-0.789254	0.755159	-1.06769	-0.286304	0.015429	0.238638	-0.570977	1.20728	2.19114	0.111427	-0.666332	0.114323	0.341293	1.15526	0.923726	0.321502	0.0740667	0.966495	1.33478	-0.401368	2.36581	-0.369319	0.581271	1.10146	0.178124	0.208885	-0.12602	-0.525697	0.888937	-0.28707	-0.057014	0.953437	-0.631814	-0.503006	1.04576	-0.596804	0.154617	0.462937	2.30249	0.876234	0.217143	0.767102	2.0118	0.191253
UNC119B	-0.46784	-0.994209	-0.505155	0.17663	-0.217409	0.489101	0.511613	-0.756118	-0.148193	-0.804623	0.205822	0.327886	0.206753	-0.238379	-0.0665948	-0.209799	0.294614	0.390485	-0.39524	0.590373	0.670987	0.0973376	-0.848745	0.643178	-0.100177	-0.0128147	-0.0884706	0.231506	-0.281723	0.609906	-1.05462	-0.516659	-1.00595	-0.508652	-0.324687	-0.214058	0.662417	-0.883389	0.31462	1.76737	0.599553	-0.243151	-1.16256	0.00898916	-0.458316	-0.999176	-0.116024	0.986601	0.104599
MCRIP1	-0.568846	-0.273478	0.666333	-0.43703	0.226661	0.312764	-0.105403	-0.24027	-0.0367537	-0.70487	0.093947	0.884042	-0.367596	0.0350499	-0.32245	0.759988	0.483302	0.251672	-0.128257	-0.434355	0.500998	-0.143008	-0.965412	0.69099	0.517823	0.172178	-0.142236	0.0169486	-0.0479405	0.26699	-0.231194	0.34433	-0.284854	-1.20313	0.593069	0.672137	0.277966	-0.283426	-0.820745	0.879757	0.104712	-0.663562	0.22168	0.0218962	-0.168207	0.0862707	-1.55181	-0.842447	0.311617
SLC35A4	-0.211075	1.02526	-0.51241	-0.0468652	0.228227	1.18214	1.60747	0.234866	-0.471939	-0.171557	0.347193	0.863351	1.39961	-0.110329	-0.0591783	-0.00445216	0.292776	0.35016	0.040658	0.237154	-1.06676	1.3525	-0.335625	0.507264	0.110925	0.105426	0.0634932	1.39455	0.916267	-0.244265	-0.473274	0.00195534	1.24105	0.706627	0.108082	0.218603	0.133487	0.0315011	-0.368462	1.07857	0.486418	0.637595	0.241398	-0.965068	-0.0988475	0.809338	0.377654	0.810347	0.0536195
DNASE2	-0.626302	1.04523	-0.178924	-0.77022	1.10984	-0.0700552	-0.856982	0.140688	-0.34816	1.61066	0.183406	-0.178895	-0.653244	0.228319	0.580392	1.226	1.22261	-0.602393	0.0976756	-1.26774	-0.951319	-0.130972	-0.196462	-0.907062	-0.44734	-0.530749	1.76988	0.17279	0.281356	-0.746549	0.29887	1.35219	0.393002	-0.114903	0.423199	0.0168573	-0.111939	-0.279929	3.45914	-0.100146	-0.00607021	-0.0275723	0.0430952	-0.761191	-1.35595	-1.18604	-0.651932	-0.195122	1.1864
AGPS	0.68403	-1.07137	0.810689	-1.25815	0.70498	-1.26458	-0.192201	0.637098	-1.44105	0.681783	-0.848408	0.00121108	0.890057	0.567341	-0.688909	0.292306	-0.870056	-0.762194	0.038929	0.561336	0.67576	-0.894903	0.913569	-0.169277	0.911665	0.538498	0.381479	0.191082	0.267626	-1.72168	0.904099	-1.00858	-0.870733	-0.270644	-1.70688	-0.888405	-1.05845	0.345763	-0.223568	-0.289158	-0.724169	-0.464032	0.319853	0.718878	0.279247	0.176153	1.30549	0.464468	-2.0432
KIF2A	-0.570819	0.614421	0.211427	-0.0124171	0.171316	-0.0286205	-1.15618	-0.604078	0.773073	-0.376124	-0.183746	-1.1997	0.000581591	1.0674	-0.267869	0.102745	-0.357708	-0.759361	0.024412	-0.172991	0.433463	-0.494163	-0.473109	0.701426	0.097427	0.296923	-0.0568096	-0.449951	0.152287	-0.633287	-0.467248	-0.107423	-1.46466	0.106736	-0.815354	-0.426502	-0.549055	-0.201626	0.0142535	-0.265797	-1.01786	0.110078	-0.380672	0.0254689	-0.0293167	-0.249605	-0.66969	-0.369407	0.695625
DDX39A	0.321617	-0.692996	1.89982	0.0378459	-0.0666592	-1.15757	-0.389231	-0.719413	-0.524208	-0.52727	-2.863	-0.312524	-0.366706	1.78399	-1.79292	-1.07229	0.572698	-1.42063	0.398396	1.45476	0.960935	-0.442261	0.0459253	1.7602	-0.0734843	2.39003	-0.640893	-0.154358	2.37958	-0.335704	0.670022	-0.235077	-1.17968	-0.283524	-0.438817	-0.372684	0.0153687	-1.54105	-0.73868	0.329365	-1.2326	1.1472	0.123941	2.24348	0.964301	1.9162	-0.517427	1.86884	-0.164177
PDLIM1	-0.161701	1.56335	1.39781	1.17689	-1.31276	-0.533487	2.09797	0.968115	-1.00098	-0.365053	0.531346	1.20655	-0.137773	0.513847	-1.23479	0.126561	0.882659	-0.229477	1.63387	-0.73902	-1.36562	0.702537	0.262769	-0.0959337	1.46622	0.739158	-0.611294	-0.073435	0.052932	1.65794	-0.0251512	-1.87986	0.87845	0.105227	1.34336	-0.53511	-0.831037	0.985795	0.0437558	-0.627071	-0.15063	0.153862	0.408319	0.0577862	0.256266	-1.88329	-1.10456	-0.3123	0.542863
ACOT7	-0.884262	1.07177	1.84601	-0.752324	1.15222	1.58304	-0.396584	0.661002	1.1176	-0.00746447	-2.20018	-0.692262	-1.09522	0.707362	1.07638	0.108655	1.30711	-1.57764	0.548872	0.621379	0.948483	-0.107842	-1.77002	-0.23878	-0.437905	2.14675	-0.372986	1.1108	-0.552347	-0.467023	-0.178394	1.47967	-1.88651	0.742827	-1.59286	1.08228	-0.03567	0.190497	-1.66771	-1.96546	-0.658872	0.576169	-0.845375	1.9599	-0.864497	0.952831	0.198144	1.59924	0.632789
MYO1C	-0.593478	1.76609	1.00988	1.07609	-0.0414867	1.60196	1.18977	0.915183	1.50115	-1.25922	-0.784679	-0.665833	-0.532369	-0.0565024	0.684971	-1.01588	0.644323	1.0835	-0.207009	1.07957	1.06637	-0.428169	0.312289	0.211462	1.08707	-0.0598553	-0.702289	0.739541	-1.1433	-0.353142	-0.641347	-1.2445	0.216784	-0.412508	-0.12561	0.194896	-0.03567	0.973811	1.55243	-1.02969	-0.030881	0.849375	-0.608145	0.127259	1.23931	0.397393	-0.0395341	0.81732	-0.402133
MYO1F	-0.986625	0.223419	0.322749	0.273754	0.526775	-2.13865	-0.562893	0.307344	-0.496507	1.89398	0.255935	-0.16687	1.39219	0.479518	-1.09008	0.0428661	-1.11907	-1.74934	-3.14036	-1.00436	-0.582162	-0.0539103	1.87714	-1.24568	-0.101841	-1.89071	1.39763	-0.41665	0.534404	-0.650019	1.23002	0.159598	1.18091	-0.61936	-1.109	0.099183	-0.139389	-0.880477	-0.583135	-0.323291	-0.277791	2.53815	-0.43387	0.233805	-3.41127	-0.0215442	-0.351658	-1.08583	0.299259
SNAP23	-0.45831	-0.619887	-0.574111	-0.534	0.584746	-0.187498	-0.621958	-0.567205	-0.356755	0.445681	1.2438	0.930495	0.0844057	0.438804	-0.138511	0.997697	0.0672764	0.525222	-0.319459	-0.942027	-1.57977	0.174911	-0.116913	-1.12537	0.281567	-0.824579	0.342861	0.408002	-0.558038	0.125574	-0.175551	1.00873	0.805032	1.11444	0.455279	0.694057	0.290918	-0.720782	-0.698714	-0.145402	0.0955903	-0.0426492	1.11485	-0.521746	-0.675904	-0.861712	-0.375525	-0.475484	-0.16359
HAX1	-0.124944	0.54911	-0.143427	-1.5965	1.34797	-0.304801	-0.253429	-0.661396	-0.0629768	-0.297037	-0.104462	-0.825795	0.0490389	0.629172	0.323468	1.10851	0.268977	0.408019	0.248996	-0.159432	0.857678	0.197059	-0.95553	0.163943	-0.20934	1.14055	-0.110861	0.842366	0.835769	-0.203711	-0.581356	0.559374	0.214708	1.81369	0.0463973	-0.0855018	0.762008	0.00214413	-0.286438	1.3516	-0.267322	-0.161745	1.057	0.152673	-0.857432	-0.315063	-0.128427	0.58382	-0.509791
AIP	0.294321	-0.00537122	-0.333288	-0.392899	-0.336923	0.201827	-0.495877	-0.316383	-1.10995	-1.09335	0.0389897	0.182086	-0.433045	-0.544835	0.0117566	-0.293326	0.0371977	-0.195407	0.821598	-0.183062	0.234199	-0.43277	-0.455076	1.04826	-0.332147	0.0349491	-0.436188	0.355834	0.0948838	0.209411	-0.350027	-0.587185	-0.385729	-0.547909	0.102568	-0.162446	-1.00623	-0.269723	-0.00565357	0.901833	0.459624	-0.0413613	0.443406	-0.155374	-0.0293167	0.384319	-0.839527	-0.3237	-0.24109
GTPBP1	-0.885281	0.0578404	-0.336463	0.298319	-0.0824491	0.302957	0.556694	-0.188501	-0.354953	-0.276093	-1.05303	-1.03057	0.389313	0.735747	0.147146	-0.0120095	-0.32238	0.0527199	-0.436211	-0.0415835	0.420776	-0.137371	-0.0958849	0.065881	-0.153172	0.313363	0.278674	-0.00284758	0.36367	0.162047	-0.280863	-0.343518	-0.754318	-0.56369	0.17709	-0.965506	0.220061	-0.862933	0.0374908	0.173245	-1.14158	0.165056	-0.801411	0.548549	0.0519406	-0.118367	-0.196038	-0.59786	-0.228175
STXBP3	-0.189134	0.847041	0.941071	0.222481	-0.235111	0.196627	0.0799185	-0.0115947	1.77475	0.104398	0.239331	-0.562119	-0.992758	-0.193112	-0.86717	-0.340953	0.158159	-0.239542	-0.814223	-0.157871	-0.528866	-1.42041	0.445071	0.295138	-0.430494	-0.918114	0.321662	0.0274507	-0.696411	0.25708	0.117708	-0.41956	-0.681149	-0.256715	-0.90292	-1.02475	-0.316643	-0.00590541	-0.111513	-1.14599	0.0207608	0.195489	-0.177091	-0.131779	0.683152	-0.333155	-0.544746	-0.137655	-1.58621
SMAP	-0.287716	0.504357	-0.785078	-0.975434	-0.499477	0.648307	-0.458904	-1.07635	0.062424	-0.746834	-0.1649	0.935337	-1.10406	0.169645	-0.289977	0.674855	-0.226529	0.594861	0.193577	-0.724645	0.0645311	-0.156872	-0.311807	-0.20911	-0.312261	-0.192851	-0.746954	0.150655	-0.652597	-0.354845	-1.3504	0.262892	0.102915	0.236161	0.0244826	-0.862052	-0.218421	-0.805008	-0.824084	1.30333	0.563732	-1.30088	0.547067	-0.854956	-0.327545	-0.81532	-0.844766	-1.02032	-0.848207
AP3B1	0.475124	-0.298542	0.597565	0.30074	0.222292	0.499783	-0.102999	0.148622	0.911803	0.570006	-0.517346	-0.887934	-0.125966	0.350795	0.194695	-0.78351	-0.143354	-0.588658	-0.895825	-0.166339	1.38498	-0.663562	0.514122	-0.709843	0.0461265	0.0371159	0.658574	-0.816337	0.464051	-1.1914	-0.321076	-0.738337	0.461016	-1.61851	-1.4117	-0.229613	-0.495913	-1.00859	-0.266992	-1.05317	-0.691573	0.479174	-0.977477	-0.0346626	-0.499237	-0.286568	-0.119547	-1.25208	-0.678624
NDUFS8	1.88488	0.762141	-1.59353	-1.33722	0.433209	0.126971	-0.107002	0.99362	0.0955348	-0.838703	0.129073	0.8781	0.0478395	0.47363	1.51427	1.831	1.22327	1.03741	-0.424749	-0.542433	-0.388536	0.563084	-1.12328	-0.723953	-0.0792713	-0.0845958	-0.34927	-0.0734569	-0.555813	0.171658	-0.0472113	-0.710833	0.553807	-0.0889818	-0.338078	-0.436469	0.52418	-0.40901	-0.152656	0.687405	0.123292	-0.394616	-0.21366	-1.10015	-0.459376	-0.939882	0.550414	-1.11018	-1.23366
PSMD11	0.174961	-0.272408	0.329716	-0.233156	-0.106041	0.559723	-0.48883	-0.01777	0.128701	-0.0557356	-0.479758	-1.28901	-0.160094	0.444369	0.297404	-0.0846677	-0.29945	-0.799816	-0.42808	-0.409667	-0.122887	-0.761929	0.573222	0.237503	-0.881922	-0.116242	-0.396664	-0.728127	0.255139	-0.703815	-0.573869	-0.934483	-1.1058	-0.437935	-1.18248	-0.547238	-0.880641	-0.379896	-0.400739	-0.924177	-0.770671	-0.115852	-1.00499	0.561177	-0.10212	-0.136548	-0.363637	-0.269829	-0.667768
PSMD12	0.330123	-0.779655	0.540742	0.230131	-0.407686	-0.0758466	-0.120336	-0.0214883	0.383627	-0.105436	-0.355302	-1.11275	0.029072	0.693712	0.69639	-0.158717	0.564306	-0.986974	-0.208894	-0.110087	-0.191965	-1.00444	0.725219	0.566375	-0.721071	-0.0290241	-0.375402	-0.402041	0.650156	-0.188059	0.371638	-0.933427	-1.08308	-0.60623	-0.752705	-0.357319	-1.0016	0.142806	-0.314837	-1.26499	-0.604312	0.204081	-1.1582	0.860641	0.0460102	0.358194	0.0679099	-0.146824	-0.379703
PSMD9	-0.617343	-0.360812	-0.263105	-0.462976	0.357582	0.165066	-0.268617	-0.226808	-0.144862	-0.332597	0.251712	0.462319	-0.349365	-0.197544	-0.296144	0.261599	-0.635536	0.700541	0.697205	0.0354789	-0.570236	0.720865	0.325235	0.0132274	0.359192	0.665899	-0.504071	0.422199	0.0235476	0.673405	-0.684244	0.40829	-0.0123869	0.671837	0.968345	0.177467	0.530169	0.504723	0.128442	-0.0737098	0.495335	-0.294112	0.548553	-0.277421	0.522345	-0.692348	-0.38394	-0.0675937	-0.268716
ATOX1	0.111275	-0.0223046	-1.67903	-0.480578	1.11377	-0.338345	0.61478	-0.751173	-0.572755	-0.187978	0.9644	0.189902	-0.549773	-0.590407	-0.589503	0.729299	-0.473534	0.741363	0.683816	-0.980187	-0.954028	0.218429	-0.445843	0.584092	0.0984615	0.345055	-0.406998	0.404687	0.0473846	0.836766	-1.20646	0.0295774	1.09051	-0.0413041	1.0242	0.445774	0.964634	0.073159	-0.783119	1.375	0.642802	-0.155385	1.3553	-0.653855	-0.147572	-0.149355	-0.69738	-0.591851	-0.468043
PGRMC1	-0.0946348	-0.687287	-1.7226	-0.735071	-0.139981	0.530386	0.713923	-0.225491	-2.27222	-0.245782	0.835303	1.52019	0.127119	-2.47736	-1.34285	-0.759533	-0.692819	1.4136	1.15002	-0.20404	-0.0318407	1.35943	0.54928	-0.464239	0.314683	0.151133	0.26318	-0.482955	-0.0504497	0.922888	-0.112746	0.363875	1.25361	2.12827	0.896095	1.45418	0.88854	1.34757	0.569061	0.783678	0.755911	-0.625258	1.33483	-0.530838	0.280964	-0.0714746	1.69545	-0.0786832	0.506094
SUPT5H	-0.661612	-0.021036	0.431966	-0.0772627	-0.147943	0.0380136	-0.237348	-0.0405371	-0.566522	0.053581	-0.213372	-0.29243	-0.588794	0.791853	-0.780547	-1.19071	0.583811	-0.10994	-0.0594733	-0.560186	1.08741	-0.555417	0.231483	-0.276837	-0.434387	0.852516	0.349143	-1.01374	0.906835	-0.73123	0.135898	-0.0928748	-1.02241	-0.0572707	-0.517812	-0.382837	0.0643339	-0.961812	0.462654	0.279132	-0.759349	-1.14044	-0.644027	0.360105	0.102538	-0.15842	0.0417261	0.0221796	0.0154709
DFFA	-1.31563	-0.728676	-0.526636	-0.579011	-0.0664811	0.898104	-0.824103	-0.719422	0.307416	-0.969439	0.379807	1.21471	-0.103276	0.0677172	0.0880833	0.0257892	-0.611442	0.210717	-0.428101	-0.27944	-0.950471	-0.156872	-0.224223	0.410242	-0.21744	-0.344404	0.0056494	-0.413628	-0.296139	0.145812	-1.10962	0.0965146	-0.273427	0.519554	0.457301	0.251537	-0.322175	0.281097	-0.663883	-0.0140662	0.411537	-0.700765	0.0537018	-0.220316	-0.0855287	-1.45665	-1.50032	-0.213415	-0.0295081
HIP1	-1.7326	-0.335846	0.915609	0.745453	-1.80542	-0.247712	-0.444278	0.297171	-0.413421	0.331102	-0.630726	0.401798	-0.247427	0.144686	0.307815	0.00403007	0.369905	-0.181298	0.600297	-0.56063	1.44275	0.950652	-0.296183	1.37148	0.626513	-0.804638	-0.316692	-0.499119	-0.493916	0.362344	-1.62087	-0.130792	0.948946	0.601814	-0.187607	0.562942	-0.30885	0.181797	0.58951	-0.70139	0.0559968	-0.486257	0.339208	-0.843101	0.415431	-0.0244235	-0.861725	0.656245	-0.236616
CLIC1	-0.385461	1.68505	-0.245339	-0.0527705	0.897127	1.05471	-0.00537557	0.368631	-0.0849331	0.274637	0.250437	0.189461	-0.0499362	-0.4729	-1.2516	-0.458505	-0.716472	-0.32271	-0.445428	-0.645016	-0.137614	-0.202434	-0.084118	0.390543	-0.537565	-0.425236	0.230733	-0.827318	0.440065	0.0321168	-0.00578719	-0.89944	-0.265852	0.00439051	-0.269307	-0.448973	-0.845614	-0.832804	-0.905458	0.0452511	0.126695	0.0447823	-0.249566	0.203245	-0.40623	-1.01302	-1.00043	-0.559787	0.812214
EIF3F	0.471747	0.196887	0.0398144	-0.0627511	0.814531	-0.0287191	-0.0641853	-0.273814	0.0748185	0.108083	-0.0860882	-0.565065	-0.149115	1.34107	0.860515	0.770962	1.12286	-0.670239	-0.627848	-0.601506	-0.0480515	-0.730475	0.204107	0.614434	-0.823483	0.420285	0.453006	-0.615693	0.419629	-0.829804	0.309841	-0.921666	-0.679808	-0.263757	-0.447783	-0.872908	0.138122	-0.957877	0.0437558	0.0861174	-0.871845	-0.196678	-0.298214	0.0742076	-0.280774	-0.0431931	-0.128397	-0.345885	0.0589728
PDHX	1.16982	0.936797	0.987561	-0.0864298	0.113507	0.357674	-0.0546299	2.08132	0.155125	-0.458144	-0.699471	0.265786	-0.542444	1.8168	-0.616292	1.31175	-0.185819	0.32901	0.759581	0.442627	1.07271	1.05788	0.00737445	-0.00182384	0.120655	-1.36554	-0.0979321	1.33642	-0.207254	-0.617118	-0.0794861	0.812549	-0.271129	-0.330762	-0.23909	-0.228256	0.0838991	-0.439876	0.872372	-0.239407	-0.184931	0.443764	0.368116	-0.884482	-0.256937	0.82546	-0.218551	-0.562647	-0.487328
MATN2	0.965427	0.136117	-1.85343	0.782576	-0.467186	1.23535	1.63814	2.67963	1.27445	1.38845	-1.94658	0.0856452	0.828167	-0.513702	0.731856	-0.129619	0.538334	1.12225	0.824574	0.868009	0.226358	0.7262	-0.961812	-0.93045	1.87764	1.73643	1.46188	1.16219	0.608652	3.27959	0.333039	1.2837	2.92894	0.761202	0.394011	2.18113	1.33645	2.059	1.69622	-0.891075	1.04889	0.835538	3.25003	3.35453	-0.165013	1.42293	0.0335831	2.20388	-0.728921
QSOX1	0.101127	0.63894	-0.269482	0.840447	-0.582988	-0.209822	1.42221	-0.705384	-1.12625	1.72701	-1.26271	-0.556225	1.82641	0.179929	-1.15203	-0.495627	-2.96498	-0.636044	-0.206136	1.68832	0.0827089	-0.782135	-0.411231	-0.237417	-0.38469	-1.37455	-0.0669776	0.1045	0.0340571	0.524868	0.328512	0.381936	0.741903	-0.848575	-0.16781	1.05919	0.387502	0.193316	-0.154925	-1.50092	0.585941	1.31402	0.805585	0.053029	-0.436851	1.10341	-0.0669374	1.38394	-0.283193
DCTN6	-0.449561	-0.280746	1.52787	0.487047	0.336655	-0.0244763	-0.335079	0.0299148	0.153692	0.000616523	0.512195	0.574662	-0.415225	0.0601773	-0.565707	0.133763	-0.298573	0.984732	0.385871	-0.145153	0.303731	0.755709	0.021995	-0.440407	-0.362571	0.0244143	0.181195	0.0608948	-0.665708	0.354946	-0.482115	-0.32577	0.153654	-0.0120726	0.418383	-0.0540967	0.338559	-0.234947	0.00826276	1.2293	0.566694	-0.475671	0.27506	0.246384	-0.608779	-0.599626	-0.390361	-0.384891	0.379772
WASL	0.67102	0.104051	-0.747606	-0.572696	-0.741987	0.20566	-0.215781	0.439472	-0.0730954	-0.421177	0.206981	0.376786	-0.79542	-0.122085	0.622571	0.611443	0.126517	0.186183	-0.169849	-0.204061	0.885112	0.307873	0.100318	0.686529	-0.913071	-0.661387	-0.189553	-0.568523	-0.015795	-0.56513	-1.2022	-0.0797774	0.174198	-0.544073	0.0267818	0.148537	0.146634	-0.179354	0.00217708	0.00397659	-0.423707	-0.861862	0.033082	-0.499812	-0.0434554	-0.539643	0.121694	-0.44735	0.0842051
IPO5	-0.912674	-0.967042	0.0314796	-1.02701	-0.725866	-0.353275	-0.984888	-1.07651	-0.642799	-0.811578	0.0969489	-0.882413	0.0401439	0.56115	0.13125	0.370158	-0.692088	-0.834685	0.713741	0.269877	1.87663	0.713096	0.104395	0.357004	0.233372	0.708083	-0.579512	-0.558861	0.14798	0.150171	-0.554679	0.965389	-1.5613	1.10176	-0.2501	-0.264257	-1.12359	-0.312749	0.199933	-0.698697	-1.09115	-0.211336	-0.418498	0.418711	-0.373799	0.143321	0.105396	0.875769	1.83034
SAP18	-0.583477	-0.643602	-0.422888	-0.470793	0.473792	-0.407598	-1.06409	-1.52073	-0.664975	-0.702256	-0.20086	1.03274	-1.03604	0.017351	-0.324201	-0.0548115	-0.342789	0.125008	0.425982	-0.552594	-0.324615	0.279025	-1.44622	0.0556737	-0.503566	0.813098	-0.473403	0.177427	-0.663592	-0.0614376	-1.16041	0.439961	0.285071	1.17339	0.45682	0.281424	0.243151	0.215829	-0.456421	1.37918	0.00365871	-0.987875	0.886806	-0.407094	-0.615676	-0.284854	-0.478485	-0.043555	0.210794
EML1	-1.00749	-0.731773	-0.726286	0.409851	-0.761731	0.226619	0.462285	0.341477	0.663356	0.441843	0.770203	0.174108	0.657596	-0.541813	-1.58143	-1.46366	0.824849	2.14157	-0.357127	-0.55294	-0.591074	-0.928665	0.85446	1.79828	0.46788	-0.608536	0.450558	-0.00342117	0.472938	-0.401136	-0.194492	0.496087	-1.17176	-1.43351	-0.454768	-0.603142	0.21642	0.665221	2.461	-0.981242	1.10607	0.434861	0.540493	-0.308682	-0.0576836	0.256331	0.941091	-1.15262	0.0377616
IGF2BP3	0.565942	-2.67258	4.19798	1.97851	2.52974	-2.86526	-1.46781	1.61066	-2.52931	0.438632	-2.60945	1.95908	-0.132956	-1.98529	1.84728	0.474041	1.10957	-0.215782	0.254459	-1.02722	-0.902786	-0.658934	-1.06947	2.40265	-1.46385	-0.761542	-0.664553	-2.6822	-1.60196	1.61172	2.77926	-1.01312	-1.6339	1.97421	0.854848	-0.1908	1.01092	-0.502968	-2.66293	-1.79319	0.459829	2.57624	-0.697447	1.80472	-0.968293	-1.6256	2.07601	1.03642	2.49193
DNM1L	0.558183	-0.306842	-0.16788	-0.708259	-0.119042	0.249973	-1.22672	-0.316696	-0.446887	-0.0856546	-0.647908	-1.29628	-0.884381	0.973631	0.0349438	0.263692	-0.991905	-0.021325	0.288709	-0.14186	0.484288	-0.0909052	-0.8675	0.648911	-0.853845	0.699729	-0.429769	0.0548871	0.0581067	-0.319362	-0.954754	0.163373	-0.699543	-0.265646	-0.414263	-0.833207	-0.113275	0.024438	0.0548687	-0.0901868	-0.539238	0.0902798	0.0171966	-0.0441888	-0.569611	-1.17894	0.486934	0.00754596	-0.717654
RTCA	0.436444	1.19086	0.275115	0.0975336	0.00212271	1.11298	0.0915123	0.459969	0.491441	-0.701749	-0.269536	-1.56394	0.169542	-0.522658	0.48886	1.00472	0.898688	-0.766378	-0.1899	-0.245542	-0.237858	-1.96938	0.580991	1.68654	-0.843903	0.568072	0.109226	-0.258927	1.41222	-0.995986	0.342329	-1.66265	-1.04453	-1.20386	-1.57668	-1.27735	-0.753559	-0.531179	0.292339	-1.80303	-0.921496	1.08434	-0.158188	0.482496	0.113519	-0.250836	-0.482024	0.519111	1.92991
GOLIM4	-1.14545	0.104991	-1.01441	-0.797144	-0.129541	-0.873082	-1.23883	-0.359761	-0.346489	1.09193	1.40915	1.41552	-0.219823	-0.323889	-0.255775	0.672585	0.133456	-1.02056	-0.283972	-0.885587	0.434662	0.266665	-0.867313	-0.513158	0.228399	-0.935807	0.761374	-0.629627	2.10588	-0.82456	0.520521	0.223619	-0.643512	0.106566	-0.386111	-0.19452	0.0336678	-0.747493	-1.86241	0.474525	-1.129	-1.16656	0.213062	-0.152135	-1.29359	0.228733	0.107001	-0.671616	0.083367
AGRN	-0.0271822	-0.138084	-0.656068	0.223924	0.157902	0.424516	0.416287	1.56343	0.966895	-0.984512	-0.463696	0.342347	-0.358431	-0.973594	0.70868	1.15539	0.125137	-1.0003	1.69559	1.73674	-0.0604017	0.892714	-0.77776	-1.67037	0.825131	0.928788	-1.42892	-0.0881189	-0.269172	0.726939	-0.028788	2.11806	0.0170383	0.674388	0.561817	1.42981	1.45758	1.61435	0.410299	-0.943857	0.487942	1.69127	1.18571	0.992141	1.33244	3.71134	0.919494	1.58925	-0.687056
PLOD2	0.135099	-0.015796	-0.203247	-0.547517	-0.38835	-1.09345	-1.50678	0.424311	-2.22984	0.175421	0.070631	0.191028	-1.21277	-2.1566	-0.730101	0.544302	-2.14192	-0.441653	0.786199	0.937051	-0.481893	-0.669794	1.70487	0.193958	-0.422688	-0.526723	1.37211	-0.738441	3.10258	0.826468	-0.0679368	3.45021	-0.721461	1.63858	0.427328	1.19301	-1.40752	2.71331	-1.31728	-1.70994	0.146835	-0.340303	1.99263	2.63561	-0.491974	0.756299	0.422666	2.11015	0.733604
HMGN4	0.243296	0.658373	-0.828314	0.0954072	-0.636941	1.55788	-0.207031	0.674466	1.56498	-0.967435	-0.171325	0.789464	-1.0402	-0.905212	0.0600483	-0.0330053	-0.460633	1.43606	0.399047	-2.38586	-1.10954	1.70682	0.133192	-2.28246	-1.16956	0.0108115	-0.87162	0.591192	-1.54613	0.389603	-0.546114	1.18236	1.07356	-0.368801	0.510007	1.32766	0.625837	-0.499117	0.823055	1.01967	0.867555	-0.795305	-0.0580323	-1.75255	-1.50688	-0.362648	-0.654681	-2.07581	0.620589
NDUFA4	2.14273	0.555306	0.245503	0.28868	-0.062685	0.0258794	0.865358	1.42494	0.89686	-0.279161	0.510301	-0.136151	-0.911878	-0.355704	1.19947	0.715242	0.614971	0.625038	-0.208055	-1.70375	-1.3005	0.84417	0.412178	-0.14978	0.426853	-0.0125358	0.217332	0.353948	-0.678713	-0.086732	0.126571	-1.13702	0.608221	-0.153141	0.373743	-0.270133	0.558509	-0.335639	0.632147	1.35449	-0.4472	0.701179	1.10743	-0.532005	0.0215251	-1.27322	-0.337072	0.562142	-0.000740693
PSMD14	0.111544	-0.665402	0.711219	0.143168	-0.266466	0.121785	-0.682724	-0.364807	-0.612827	-0.125173	0.00805757	-0.311789	-0.910968	0.713281	0.310843	-0.312577	0.171545	-0.819685	-0.403538	0.162477	0.386046	-1.42459	-0.237454	0.204084	-0.631671	0.177693	-0.261246	-0.446317	0.81832	-0.112614	-0.151406	-0.98078	-0.264179	-0.237036	0.649324	-1.09025	0.10675	0.027728	-0.482807	-0.964867	-0.837245	0.185064	-1.16133	0.610929	-0.0301565	-0.0173593	0.205423	-0.103882	-0.232379
BIN1	1.30452	-1.27388	-0.956564	-1.15189	0.362989	-1.38155	-1.41711	2.03657	-0.899414	1.17579	1.11743	0.925932	0.0446777	-0.868892	-1.30381	0.352942	-0.900601	1.49641	-0.723711	-1.06923	-0.387495	0.190875	1.22595	-0.156023	-0.834518	-0.376934	-0.175672	0.880289	0.89856	0.212309	-0.407218	-0.991461	-0.424219	-1.16441	-0.874854	-1.99078	-0.29968	0.802229	0.520286	-0.262976	0.615891	-0.707463	-0.495104	-1.66283	-1.81957	-0.36941	0.416087	-1.26472	-0.303084
KPNA3	0.40464	0.127373	0.986536	0.0319243	-0.363813	0.488859	0.158173	0.471515	-0.296106	-0.756372	0.623073	-0.559992	0.0233441	0.820596	-0.422443	-0.336645	0.172517	-0.799896	0.941045	-0.0692636	0.317321	-0.776704	-0.0396818	0.475403	-1.26908	0.176993	-0.0777612	-0.834232	-2.05399	0.16007	-0.0746294	-0.133334	-0.69142	-1.19693	0.637362	-0.396711	-0.035112	-0.644026	0.640598	-2.62749	-0.998089	-0.232013	-0.321162	0.19008	0.359144	0.341939	-2.25177	-0.0745265	-0.450245
VWA5A	-0.634154	1.15719	0.572502	1.77195	0.136743	1.20485	0.915442	-0.660778	-0.909261	0.375997	1.60797	-0.551252	0.731231	-1.34038	-0.521065	-0.119662	0.465285	-0.291704	-1.30648	0.16685	1.42186	0.196252	0.77782	0.224048	0.807827	-1.85415	0.913523	-0.127364	0.393264	-0.413334	0.526047	-0.321792	-0.663648	-2.15357	0.0103319	-0.596765	0.473018	-1.06377	1.25686	-0.257991	-0.700877	0.474201	-0.611397	-2.52224	-0.374473	-1.24537	1.11588	-0.212212	-0.481716
SDCBP	-1.88217	1.66113	1.20384	-0.817446	-0.386517	0.875975	-0.241707	-0.99887	0.674951	1.59823	-0.253564	-0.527949	-0.820443	-0.400396	0.130996	0.759289	1.74473	-0.946154	-1.85474	0.383359	-0.123309	-1.01818	-0.311057	-0.670475	-0.0441515	-1.43473	0.239928	-0.249502	1.7895	-0.603328	0.714138	-0.16682	-0.838295	-0.44354	-0.56932	-0.757714	0.355281	0.457663	0.178105	-0.314448	0.154796	0.345913	-0.911643	-1.47123	-1.50253	0.163026	0.020602	-1.42713	-0.87612
NOP56	-0.225193	1.63125	1.00278	0.447612	-0.452431	1.06805	0.134419	-0.771734	1.4319	0.103981	-1.60579	-0.496648	-1.27864	0.679758	0.945459	0.412758	0.372613	-0.667367	-0.841853	0.892793	1.30464	-0.260587	0.503352	0.426105	0.6222	0.329198	0.188139	-0.394207	0.171407	-1.35041	-0.0107416	0.172275	-0.140081	0.302428	-0.364579	-0.235225	-0.711116	0.389726	0.215663	0.467635	-1.11612	-0.282912	-1.0342	-0.59476	1.27514	0.46774	-0.331407	-0.0483504	0.01377
DDX3X	0.547891	-0.186594	0.47828	0.379915	0.276128	0.0743604	0.286641	-0.250324	0.0955348	-0.839378	-0.606443	-1.02347	-0.437109	0.658991	0.378398	-1.34058	-0.190747	-0.384804	-0.359589	0.263333	-0.271869	-1.03298	-0.323647	0.931753	-0.415648	0.402757	-0.38614	-1.16539	0.0626416	-0.103229	-0.0290283	-1.41398	-1.05832	-0.51281	-0.572709	-0.485783	-0.580127	-0.194765	-0.360403	-0.531666	-0.114664	0.011181	-0.389262	1.07967	-0.247781	-0.627791	-0.63141	0.337845	1.7633
RNASET2	-0.12767	-0.0223046	-0.762712	-0.214794	2.19495	0.498674	-0.397137	0.0826449	0.357309	1.7068	0.713158	1.39279	0.43358	1.50501	-0.256044	0.446389	-0.052487	-0.37544	-1.12038	-1.77	-1.15769	0.27931	0.814975	-0.486348	-0.788824	-1.26022	1.18787	0.273629	-0.706006	-0.316369	0.993754	0.00442685	-0.510442	0.311125	-0.280501	-1.77019	-0.46768	-0.76393	-1.43278	0.120538	-0.400906	0.693169	-0.425672	-1.11512	-2.15098	-1.3187	-0.959425	-0.444762	-0.339368
PODXL	-0.264396	1.6819	3.9065	0.668352	-0.125768	-0.605223	-0.024476	2.37263	1.50014	-0.133331	-0.792638	-0.154167	0.0344228	1.66478	-1.2742	0.25422	0.519166	-1.48872	-0.705626	0.189518	-1.43216	-0.349118	-2.20817	-0.466745	-0.30111	-0.0911486	0.265109	-0.423961	0.394808	-0.819099	0.0356137	-0.402356	-0.21687	0.387497	-0.257471	-0.241997	-0.297081	0.0505168	-0.515195	0.0330679	-0.33333	-0.268269	0.274134	-0.0272959	-0.598208	-0.872355	0.255159	-0.836927	-0.586004
PIR	-0.290783	-1.72013	0.313641	0.27219	1.0687	-1.79532	1.2635	0.0450806	1.36517	0.296758	-1.61186	0.66958	-1.92216	-0.0661468	1.28125	2.53121	1.86687	0.524556	0.138427	0.565366	-0.653936	1.68142	-1.36729	-3.01143	0.404548	-0.636978	0.295735	0.709252	-0.442917	0.963606	-0.0603217	1.00784	0.880109	1.58022	1.00588	0.630015	0.593619	-0.340137	0.196697	1.7666	0.591594	0.106127	1.18983	-0.358247	0.144625	0.0703101	2.01559	1.09628	-0.928664
KPNA4	-0.280579	-0.191194	-0.0985735	-0.300945	-0.431907	-0.71766	-0.725135	0.178333	-0.119946	-0.50055	0.335258	0.243027	0.129603	-0.540903	-0.165404	-0.0771865	-1.08659	0.269659	0.237034	0.0941495	-0.154776	-0.359134	0.201361	0.368277	0.0136794	0.853708	-0.513134	0.310281	0.784897	0.0485729	-0.395466	-0.375669	-0.305707	0.269967	0.472915	0.188634	-0.393699	-0.100279	0.449916	-0.00449853	0.0115153	-0.123441	-0.38553	-0.136379	0.877555	0.00492731	-0.172822	0.521776	0.542452
NFIB	-0.982663	-1.83578	-1.54337	-0.0133646	-1.64118	3.28862	0.476626	-0.122507	0.298343	-1.75738	0.575308	-0.306499	1.18912	0.0293146	-0.583148	0.131653	-0.216119	-0.080108	-0.857775	-1.74622	-0.670894	0.218064	0.53518	0.247356	-0.450431	-0.490869	-2.80372	-0.212606	-3.1016	0.248494	-0.490104	-0.00395323	-0.961633	-1.2374	-0.189107	-0.291332	1.51928	0.122356	0.082141	0.855455	-0.13947	-0.299385	-0.636436	-1.16199	0.29176	-0.136548	0.0194839	0.355378	-0.0275202
PPP6C	0.209002	0.127668	0.169763	-0.0987987	0.332572	0.137049	-0.77824	-0.0702573	0.525324	-0.0684339	-0.298201	-1.76778	-0.134952	0.494072	0.0574193	-1.02391	0.661444	-0.648125	-0.112993	0.0218157	-0.467282	-0.673801	0.0625641	1.15965	-0.744505	0.274125	0.378968	0.00597224	0.782056	-0.696473	0.398589	-0.480132	-0.85615	-0.348625	-0.591799	-0.490088	-0.151305	-1.28172	0.312326	0.252748	-0.712391	0.152563	-0.917339	0.583327	0.136558	0.340292	-0.207954	-0.0609182	0.717698
MAN2B1	0.206275	0.0802905	-0.0303334	-0.223479	1.49319	0.0362346	-0.545349	-0.421207	0.266639	1.09292	1.13016	0.196251	0.263802	-0.0786611	0.149197	1.37536	0.924052	-1.10132	-0.10886	-1.09108	-0.061434	0.232531	-0.448521	-0.0330116	-0.165518	-0.462236	0.754248	-0.054026	-1.388	-0.96411	0.399512	0.813763	-0.125354	0.753393	-0.154091	-0.286145	0.635227	-1.37953	-1.26169	-0.108517	-0.461594	0.229019	-0.318405	-0.113076	-1.57072	-0.970632	-0.357796	-0.173068	-0.278307
UBE2C	-1.2848	-0.67874	0.315198	0.412194	-0.388594	-1.09948	-2.08745	-1.69754	-2.99308	0.641418	-2.73364	0.213352	-2.87999	1.07189	-3.42144	-0.176356	0.529248	-0.376439	0.362042	0.207753	2.16592	-0.331051	-0.724293	2.084	0.341029	0.439008	0.464034	-1.90597	1.78524	-0.852507	0.306603	0.808052	-0.812329	1.55113	0.410953	0.604697	0.834975	0.312104	0.712067	-0.19543	-1.13134	0.187826	0.764684	1.82178	-0.0859542	0.482042	0.403938	0.772936	1.67234
PDXK	-0.134991	0.716633	0.407542	-0.246123	0.593425	0.677242	0.0205137	0.0883232	-0.192753	-0.387059	0.779732	-0.787406	0.571749	-0.339487	-0.929508	-1.48536	-0.302779	-0.321849	-1.38945	-0.298865	0.712403	-0.536055	0.289624	-0.475006	-0.523782	-0.505087	1.11015	1.00897	1.62132	-0.586416	0.811374	-1.1318	-0.968712	-0.603729	-0.101995	-0.9813	-0.343833	-1.28221	0.283758	0.419869	-0.455632	0.160549	-0.831083	0.172739	-0.0203754	0.204606	-0.148577	0.128034	0.334972
ARID1A	-1.99309	-0.152782	0.304829	-0.0225779	-0.306485	-0.301916	0.588448	-0.824385	0.717617	-0.239308	-0.189775	0.886971	-0.0929598	-0.343274	-0.820069	-0.202977	-0.856442	-0.999406	0.508362	-0.139143	0.911117	0.280703	-0.214258	-0.403188	0.445094	0.741324	0.225476	-0.773464	0.850075	-0.351865	-0.40443	0.453461	0.00239624	0.208898	0.0299672	0.298487	0.549507	0.205669	0.222231	-0.160058	-0.790386	-1.54215	0.309842	0.43646	0.312168	-0.317349	-0.91743	-0.705455	0.739552
ISLR	0.819187	-0.103231	-0.750105	0.188334	-2.03171	-0.686933	0.205116	0.165596	-1.23987	-1.05205	1.26172	2.26202	-0.538284	1.0926	-2.77108	-0.413744	0.366741	0.951391	0.0176286	1.51918	0.660037	1.45947	0.782448	-1.68848	1.04554	-1.34473	0.736535	0.863904	0.961837	2.05086	0.287602	1.27023	1.80055	0.0038195	0.203682	1.36598	0.647694	0.500675	0.305344	0.84802	0.99221	0.335573	1.66516	3.16922	-2.29478	0.393712	0.356236	2.34784	2.96968
HSPB6	1.20522	-1.23415	-4.34683	-0.899167	-2.38475	0.758315	-0.0228936	1.87054	-3.88214	-1.71531	1.49336	2.50621	-0.348978	-1.9179	0.0954436	-1.07557	-1.79213	4.2942	0.485156	0.610163	-0.805542	4.0884	0.752493	-3.15513	3.01872	-2.29061	-5.88279	3.95822	-0.94323	2.27322	-0.0647446	4.66864	4.23697	2.84423	3.81644	3.28804	3.97912	1.15328	2.66151	1.93043	2.64302	2.87585	2.66304	-2.45465	1.2526	1.56629	2.64438	1.64746	-2.33195
NDUFAB1	1.47968	0.495376	-1.08364	-1.19193	1.13561	-0.419613	-0.0559112	0.215494	-2.01084	-1.02655	0.379717	1.3488	0.548257	-0.132311	0.876829	1.62366	0.708238	0.895827	0.0497378	-0.0700886	-0.593455	1.13681	-1.37515	-0.327585	0.507245	-0.486346	-0.658628	0.664688	-0.633157	0.835726	-0.691463	0.693263	1.45799	1.37235	0.804595	0.315509	0.915374	0.75567	0.322422	1.69186	0.175327	-0.142063	1.77472	-1.69732	-0.519563	-1.03108	0.179418	-0.746744	-1.42532
UBFD1	-0.797885	-0.461318	-1.31739	-1.50647	0.321675	0.232372	-1.17486	-1.16864	-0.11906	-0.182063	-0.011761	0.632894	-0.860759	-0.71946	-0.43014	0.101489	-1.21828	-0.371778	-0.20976	-0.463037	-0.164513	-0.238767	-0.193639	0.470609	-0.804107	-0.268694	-0.949346	-1.16097	-0.00765109	-0.590404	-0.666693	0.470783	-0.964967	0.183283	-0.790811	0.110383	-1.61685	0.537429	-1.69748	0.684016	-0.661331	-0.823941	-0.0500298	-0.808265	-1.27353	0.131816	-0.228731	-0.579002	0.216122
COPE	0.38233	1.18219	0.134887	0.212896	0.773004	0.807191	0.653313	-0.124259	0.0184198	-0.0720324	0.789483	-0.493572	0.332674	-0.362992	-0.437781	-1.23832	0.11579	-1.4091	-0.929298	-0.0357643	0.461321	-1.42215	0.394335	0.583823	0.0789001	-0.377289	0.338612	-0.918194	0.819433	-0.708678	0.369714	-0.93719	-1.28897	-0.335517	-0.759406	-0.782062	-0.698985	-0.72086	-0.627025	-0.287994	-1.17137	-0.0332977	-0.498898	0.993693	-0.155673	0.357486	-0.689566	-0.0326583	0.504749
AP3D1	-0.0945207	-0.14856	0.20139	-0.310349	-0.68909	0.673576	-0.174562	-0.250885	0.659745	0.38471	-0.618198	-1.13805	-0.300501	0.150145	0.773433	-0.66543	0.478977	-0.916972	-0.925355	0.0928696	2.14181	-0.254717	1.01863	0.227745	-0.0858779	-0.613978	0.34383	-0.202597	-0.106923	-0.848313	-0.370201	0.410594	-0.818086	-1.30677	-0.892405	0.0667479	-1.18675	-0.694804	-0.0512207	-0.00243027	-0.968977	-0.139786	-0.623318	-0.34466	-0.654506	-0.465668	-0.0929866	-0.683962	-1.65962
CCS	1.02539	0.244522	-0.400666	-0.636029	0.624577	0.0419406	-0.418068	-0.152073	-0.313356	-1.0491	0.293618	0.40761	-0.407314	0.409869	-0.39196	0.791138	-0.118926	0.936277	0.482679	-0.486438	-0.478156	-0.202984	-0.22703	0.281295	-0.205499	-0.255834	-0.399658	0.717638	-1.71755	0.40945	-0.324467	-0.145417	0.800909	0.50956	0.87006	-0.622376	0.147713	-0.427933	0.331556	0.878491	0.984767	-0.578065	-0.0129645	-0.761438	0.302466	-0.487374	-0.871609	-0.498468	-0.434943
STX16	1.17582	0.0147944	-0.266844	0.635424	-0.0641973	-0.333792	-0.734934	-0.33859	-0.611969	0.445681	-0.220872	0.391683	0.723619	-0.484683	0.230545	0.937482	0.0503771	0.966474	0.567358	-0.511122	-0.447178	-0.836701	0.732087	0.227502	-0.812783	0.169559	0.316353	-0.473499	-0.548237	-0.147429	-0.114058	0.0207652	-0.245282	0.243337	0.486245	-0.38044	-0.502292	0.190961	-0.420162	-0.0113749	-0.608272	0.217171	-0.177803	-0.332146	-0.513242	0.0798311	0.0720333	0.38646	-0.159989
ADAM10	-1.28811	1.54344	0.91598	1.03222	-0.384196	-0.872061	-0.561074	-0.323668	0.732904	-1.11614	-0.36858	0.186256	-0.248467	0.8811	0.237216	-0.0523299	-0.502101	-0.0323509	0.457448	0.167515	-1.68522	-1.05357	0.955269	-1.54122	0.135826	0.0403756	0.527392	0.194957	0.368003	0.0730821	-0.703112	0.313286	-0.128178	0.313353	0.674128	-0.0302221	0.217078	0.798753	-0.0450897	-1.41251	0.267599	-0.00673193	0.708678	-0.0499706	0.659478	0.00714518	1.15401	0.68387	-0.389842
PDCD5	-0.12692	0.0606716	-1.1151	-0.939417	-0.888744	-0.215705	-0.506188	-0.541959	-0.774953	-0.060605	-0.109149	0.371742	-0.766078	0.191468	-0.155056	0.527384	-0.345033	0.285558	0.343875	-0.126445	-0.692887	0.333607	-0.962189	-0.176089	0.252622	1.79247	0.563855	0.407339	-0.881896	0.244711	-0.667511	0.695271	1.10844	0.770242	1.40456	0.593181	0.66506	0.771758	0.284814	0.861429	0.688933	-0.757981	1.03111	-0.272029	0.312723	-1.11158	-0.2162	0.682043	0.930924
PRMT5	-0.197909	-0.262438	-0.395629	-0.825683	0.755172	0.620759	-0.710864	-0.285465	0.347002	-0.161549	-1.33169	-2.04579	-0.532458	0.679888	0.789951	-0.456716	0.448578	-0.209361	-0.646204	-0.621657	0.355447	-1.5465	-0.48065	1.71043	-1.04953	0.56574	-0.27647	-0.660319	0.758755	-0.769023	0.180363	-0.0487596	-1.51564	-0.0693589	-0.608062	-0.420102	-0.39181	-0.758115	0.254591	-1.24557	-1.14462	-0.805341	-1.43463	1.01378	0.149628	0.376438	-0.171618	0.113144	0.340088
SLC9A3R1	0.691236	-0.0764074	-0.461221	0.955516	-0.00371395	0.289856	0.753449	-0.189009	-0.681686	1.13263	0.307349	1.13706	0.232807	-0.178295	0.0224204	0.4554	0.493317	-1.68046	-0.0849768	-1.18303	-0.12896	1.80002	-0.413763	-1.36018	-0.274758	1.12806	-0.0571637	0.457288	-0.0480872	1.45145	0.320628	-1.01327	0.765101	3.10802	-0.0610915	1.24107	-0.316974	0.520014	0.433448	-1.01474	1.22072	-0.518767	-0.720589	-1.02749	0.477006	0.835695	0.289067	1.76515	-0.666934
TPP1	1.30374	1.71429	0.470799	0.113574	1.90336	-1.05079	-1.15235	0.462371	0.522427	1.39194	0.941856	0.880564	0.0783708	0.462326	0.0396453	2.13991	1.27339	-0.33851	-0.497632	-0.91387	-0.785713	0.96285	1.3655	-0.473959	-0.557117	-0.163255	1.67344	-0.455883	-0.220717	-0.297862	1.08294	0.55481	0.141987	0.865544	0.144899	-0.29306	1.12966	-0.723376	-0.997955	2.18203	0.409217	0.561884	0.637431	-0.931356	-0.854556	-0.242348	-0.350707	0.689806	0.280542
TCERG1	-1.43325	-0.65906	-0.100229	-0.748708	-0.38844	0.197684	-0.604414	-0.357431	0.205293	-0.442584	-0.529226	-0.158728	-0.74459	0.416849	-0.397454	-0.524273	-2.68997	-0.52402	-0.135219	0.343595	0.552461	-0.412588	-0.594518	0.515617	-0.0863635	0.039329	-0.802888	-0.822358	-0.172743	-0.13987	-1.40634	-0.289261	-0.685081	-0.836328	-0.633506	-0.198408	-1.34355	0.112407	-0.111062	-0.348794	-0.333254	-0.807468	-0.267174	-0.0681722	0.138417	0.106097	-0.368136	-0.378598	0.799032
NRP1	-1.34087	-2.2946	0.159212	0.464169	-0.57635	-0.70861	-0.407599	-0.674744	0.0685429	0.0862512	0.500814	-0.372526	-0.218729	0.219815	-2.45029	-0.896815	-0.50363	-0.241941	-0.83526	2.08583	-0.558737	0.439743	0.718056	0.170028	0.281266	-0.634357	0.335284	0.840688	-0.111834	0.179911	0.403516	1.74295	0.472813	-0.778931	-0.0365479	1.76047	-0.0723275	0.343999	0.272325	-1.95574	0.315871	0.303408	-0.312082	-0.328316	0.186032	-0.41802	0.504882	0.228352	1.02098
TNPO2	-0.111589	-0.443462	-0.418888	-0.341222	-1.15576	0.760222	-1.62921	-1.34385	-1.16193	-1.56073	0.189719	-0.42999	-0.00610917	0.220794	-0.844295	-1.44952	-0.625892	-0.956864	0.58765	1.04699	0.471136	-1.45143	-0.162353	0.803348	-0.0175156	0.69346	-0.913951	-0.067919	0.998792	0.607539	-1.22759	0.593301	-0.781025	-0.419212	0.295481	-0.331295	-0.93473	0.612386	0.357834	-1.15685	-0.250024	-1.00258	-0.319482	0.19321	0.292722	-0.562211	-1.79173	1.08689	0.500301
APOL1	0.662123	1.51241	-0.356853	-0.264045	-0.603937	-1.53667	0.130579	0.604192	-0.85916	-0.415789	-0.0159783	0.663037	4.6636	-1.47169	1.15981	0.158943	-0.165884	-0.257633	-1.06693	0.893281	-0.428889	1.16355	-0.899505	-1.39264	1.68017	-0.617315	1.61161	-0.329058	-1.22042	0.115347	3.35403	0.665286	0.308229	-0.52704	-0.183158	0.829616	-0.478522	-0.660143	-1.38644	-1.25966	1.68719	2.12053	0.338116	-0.735406	-1.01554	0.490598	0.528494	0.942501	-3.00258
PSMA7	0.00451873	0.151844	-0.180334	-0.292438	0.724651	0.200397	-0.0366608	-0.122846	-0.0143601	0.726648	-0.40099	-1.31407	-0.254224	0.32354	-0.161203	0.00627549	0.230543	-0.664387	-0.803174	-0.553185	-0.618797	-0.552563	0.176954	0.46644	-1.22683	0.254588	0.0278021	-0.887389	0.552537	-0.844459	0.131401	-0.00043111	-0.0993148	-0.282204	-0.597128	-0.607477	0.135189	-0.883389	-0.540344	-0.343627	-0.386638	-0.265661	-0.487263	0.366604	0.116732	0.0414877	0.379022	-0.034832	0.0459036
SCAMP3	2.11323	-0.0823242	0.0906826	-0.616731	0.13172	0.785643	-1.0645	0.416086	-0.254558	0.976806	-1.06098	-0.938757	-1.42282	0.49749	-0.0938623	1.24036	0.816392	-0.475942	0.00432105	-0.239315	2.26516	-0.0616003	-0.0792758	1.36686	-0.389415	-0.0636678	0.472578	0.315238	1.28234	-0.668769	0.258749	-0.365291	-0.314787	0.365134	-0.537988	-0.139354	2.78396	0.00829897	-1.19508	0.569339	-1.1207	-0.284703	-0.417408	-0.0222933	-0.688943	-0.30661	0.288349	0.592537	-0.380521
OPLAH	0.121738	2.08317	1.48208	0.130329	0.480768	1.57546	0.391746	0.693161	0.386299	-0.0770146	-0.155048	-0.384513	0.533889	-0.751247	-1.48742	0.340103	-0.637262	-0.421151	1.42493	-1.11256	1.36979	-0.228229	1.56218	-0.347871	-1.30772	-1.13417	-0.245711	-0.395687	-1.60443	0.194001	0.190621	-1.60795	0.061785	0.0184288	-0.0351588	-1.5949	-2.74146	-1.29111	3.63616	3.2255	-0.699353	0.619684	0.0362155	-0.882154	-1.74114	-0.517367	-1.24134	4.02966	-1.20527
BCKDK	1.30865	-0.228786	-0.63171	-1.19492	0.83922	-0.914869	-0.55899	0.0757539	-0.5761	0.0469762	-0.207457	-0.543866	-0.657281	-0.68771	0.7901	0.10433	0.74304	-0.10598	0.165427	-0.0650543	0.176863	0.0874955	0.0357481	1.10583	-0.945518	0.714612	0.0368813	-0.174793	-0.645548	-0.405361	0.441556	0.956291	-0.914486	1.18786	-0.687852	0.403594	0.162496	0.821824	-0.771891	-0.409662	-0.0254075	0.0538499	0.891927	0.408624	-0.399065	0.383053	0.247714	0.801574	-0.491612
IFIT3	0.224372	2.99255	-0.369804	-0.157377	1.19116	-0.0741051	1.55392	-0.32414	0.537708	-0.668699	1.62256	0.288189	2.36272	-1.68517	-1.24872	1.82943	-0.804042	0.269659	0.803987	-0.875848	-0.930573	-0.521169	0.82922	-1.31205	0.351694	-0.240312	0.22757	-0.00679288	1.39381	0.801418	0.44288	-0.99861	1.97074	0.325359	-0.45862	-1.93562	1.90301	0.534447	0.0245895	1.16266	-0.203312	0.0893473	-0.185741	0.727566	-0.503424	0.956419	-0.516683	-0.184331	-0.199992
TAX1BP3	0.882844	0.692923	0.757266	0.471622	0.193974	0.259899	0.748455	0.252664	-0.88488	-0.0362484	0.545243	0.625391	0.25777	-0.870448	-0.429241	0.765148	0.0194085	1.23428	0.451375	-0.187387	-1.05719	0.036332	-0.619808	-0.812864	-0.376605	-0.243628	-0.266468	-0.101923	-0.780672	-0.179621	-0.242702	-0.0369378	0.731269	-0.282396	1.51124	-0.14253	-0.141142	-0.186954	-0.288132	0.0487972	-0.816229	0.0591211	-0.311202	-0.262906	-0.685666	0.292045	-1.07217	0.05818	0.360654
GIPC1	0.72003	0.211822	0.54197	0.776161	-0.179752	-0.0124361	0.756864	0.0910538	-0.255321	-1.10469	-0.289151	-0.564837	-0.365266	0.0142517	-0.482669	0.71272	-0.369302	0.31076	1.10769	0.1402	-0.152657	0.0668384	-0.278234	0.0152866	-0.466022	0.511222	-1.18095	0.0797807	-0.942975	-0.369193	-0.472293	-0.0278875	0.347607	-0.474591	0.358799	0.192163	0.821461	-0.0168605	-0.659183	0.380966	-0.161509	-0.177109	0.685464	0.523834	-0.0899362	0.376518	-0.446497	1.11202	0.293999
HAT1	-1.47846	0.398202	0.776202	0.673626	-0.39008	0.560145	0.898411	0.183122	-0.755959	-0.744292	0.0522198	0.123479	-0.680139	0.345509	-0.516097	-3.56436	-0.0824769	-1.38457	-0.259822	-0.241427	1.83197	-0.285599	-0.747279	1.40369	-0.0781321	0.722263	-0.256351	-0.649757	1.81517	-0.32891	-0.112695	-0.182792	-0.792042	0.268685	-0.312782	-0.0427729	0.753889	0.103997	-0.748389	-0.99219	-0.266853	-0.239861	-0.107098	1.11902	1.10372	1.21234	-0.352495	1.47943	1.95556
UBE2L6	-0.217515	2.50096	-1.71242	-0.444752	1.13861	-1.36519	0.698602	0.0706739	-0.0343406	-0.766526	1.85346	0.861169	1.15779	-0.489795	3.35639	1.3396	-0.606369	0.55558	0.439238	-0.941823	-0.532718	-0.298899	0.353522	-1.66734	0.293369	0.322555	0.0791809	0.178702	0.782035	0.667342	-0.240177	-0.163054	1.09003	0.276766	0.25573	-0.317347	0.405643	0.712866	-0.505937	1.19783	0.54221	0.110736	0.831291	-0.136601	-0.391589	1.43195	-1.24834	-0.501082	3.01478
CASK	-0.684367	-1.37359	-0.453377	0.182806	-0.875264	-0.0843327	0.433592	-0.73316	0.555365	-1.20024	-0.257292	-0.840626	-0.401237	-1.54084	0.213439	-0.179906	-0.931802	-1.00971	-0.733499	0.298499	0.0915885	-0.57616	-0.410907	-1.08135	0.0510904	-0.515881	0.436475	-0.698355	0.380808	-0.209265	-0.821164	-0.186628	-0.57079	-0.998716	-0.363337	-0.622309	-1.01677	-0.321829	-0.605457	-0.542271	-0.718416	-0.933276	-0.260297	0.202972	-0.526982	-0.965045	-0.0769521	-0.879927	1.11728
UQCRQ	1.47311	1.3362	-0.188082	-0.192301	0.383386	1.32491	1.27482	1.58595	0.061762	-0.114433	-0.505667	0.45765	-0.28153	0.361134	0.15047	0.580573	0.344242	1.07286	-0.454224	-0.807721	-0.61188	0.668396	-0.269161	-0.400212	-0.0501823	-0.448538	0.0967928	1.39773	-1.74422	-0.265907	-0.807841	-0.156739	-0.398911	1.05866	0.280792	-0.368056	-0.0606818	-0.299432	0.513944	0.487176	-0.888773	0.591214	0.296715	-1.08532	-0.420823	-1.0133	-0.021466	-0.153878	-0.257653
MYL12B	-1.20523	-0.258205	-0.820882	-0.770934	-0.711074	-0.597055	0.518761	-0.186257	-1.10382	0.0796855	-0.119775	0.518632	-0.757979	0.119687	-1.3071	0.935115	-0.78601	0.815758	1.21241	0.353806	-1.32197	0.68426	-1.97419	-0.57929	0.503599	1.11356	-0.578046	0.352385	-0.183466	0.279554	-0.496525	1.25902	0.578507	1.12632	0.619649	0.463074	0.49335	0.461314	-0.485613	0.469291	0.126892	0.065697	0.714653	-0.78167	0.355383	0.377095	-0.121902	0.213224	-0.465944
HGS	-0.0917123	-0.86204	-0.51309	-0.122419	-0.0910705	-0.15753	-0.227111	-1.16113	-0.0865806	-0.205689	0.661589	0.0176386	-0.3399	-0.027351	0.575917	0.289632	0.137778	-0.419714	-0.598823	-0.307444	0.493247	-0.411349	0.695365	0.0197973	-0.44917	-0.280874	-0.100224	-0.0148341	-0.0922059	-0.33729	-0.89796	-0.256139	-0.372707	-0.326957	-0.16399	-0.138683	-1.79564	-0.318879	0.0685986	0.000216982	-0.395609	-0.845019	-0.515534	-0.959581	-0.317728	-0.457754	-1.08852	-0.121272	-0.746593
PPP1R12A	-1.43094	-0.806579	-0.126419	-0.0142125	-1.11274	-0.52918	-0.52194	-0.856192	0.192857	-0.451421	1.49558	-0.263946	-0.851792	-0.807188	-0.698015	-0.372519	-0.954997	1.66276	2.41044	1.48037	0.289858	1.53737	-0.047657	0.189135	1.8043	1.40906	-1.29887	0.941505	-0.539446	1.84584	-0.830849	0.718681	0.70536	1.64767	1.7909	1.12467	1.16673	2.90492	2.00477	-0.0984834	1.06482	0.393772	1.50023	0.890283	2.199	0.892358	1.45886	1.73323	-0.634576
GAK	0.0161972	-0.950723	-0.558933	-0.324515	-0.445245	-0.715823	-1.02455	-1.36536	2.71803	0.0255796	0.217018	-0.0257896	-0.366309	0.2142	-0.364298	0.710669	0.145987	-0.695351	-1.09996	-1.42235	-0.284337	-0.543761	0.212646	0.202199	-0.26332	-0.625459	-0.0803551	-0.262463	0.0396788	0.119484	0.0689555	-1.01034	-0.652725	-0.225006	-0.74908	-0.0853616	-0.910344	-1.47088	0.247484	-0.0792959	-0.513701	-0.268269	-0.430798	-0.226852	-0.838277	-0.784981	-0.478084	-0.96067	0.208554
HNRNPDL	-0.325391	-0.264394	0.0687522	-0.795997	-0.710035	0.0577861	-1.7675	-1.05165	-0.693936	-1.58875	-0.088676	0.850893	-0.323081	-0.60225	0.00612754	-0.982397	0.332844	-1.12634	0.206555	-0.511568	-0.182272	-1.07575	-0.824223	1.01639	-0.63298	0.30171	-0.670755	-0.578855	0.472308	-0.126432	-0.143888	-1.14918	-1.23018	-0.0281413	-0.273588	-1.13786	-1.83927	-0.239399	-0.335681	1.74233	-0.749537	-0.872665	-0.553786	-0.214551	-0.111453	-0.753458	-1.15441	-0.469883	1.53129
XPO1	-0.964921	-1.1691	-0.0610125	-0.0406251	-0.1734	-0.661827	-0.913146	-0.642937	-0.55389	-0.647418	-0.561282	-0.784051	0.617818	-0.170061	0.0285328	-1.57613	-0.88662	-0.135322	0.181341	0.826493	0.903012	0.476921	-0.00308053	1.42102	0.867085	0.0776401	-0.213142	0.585874	0.295188	0.239624	-0.624735	0.337711	-0.134825	0.42444	-0.415204	0.0624913	-0.759403	0.0150746	-0.255533	0.125002	-0.113481	-0.706331	-0.18586	0.718474	0.264101	-0.20713	-1.14395	0.86067	0.328855
SEC16A	-0.108275	0.342956	-0.450544	-0.228285	-0.159351	-0.235451	-0.5101	0.0565683	1.39893	-0.404214	0.749636	0.253691	-0.0192578	-1.24099	0.0620027	-0.24965	-0.0390609	0.640935	0.370918	-2.60992	0.734665	-0.159354	0.744035	0.303622	-1.78521	-0.249161	-0.91444	-0.539712	-0.113884	-0.513927	-0.121268	-0.340016	-0.0469689	0.365276	0.0112388	-0.0757245	-0.141581	-0.604698	-0.0310909	0.196478	-0.106161	-0.290038	-0.69613	0.531554	-0.255995	-0.611132	-0.167207	0.107372	1.70044
PLXNB2	-1.05066	-0.210133	-0.360156	-0.136338	-0.392074	0.0759092	-0.369737	-0.561403	0.569855	-0.18438	0.386262	-0.249528	-0.255999	-0.73347	-0.2906	0.480538	0.246078	0.0529543	-0.357798	-0.265234	-0.958465	-0.170263	0.346103	-0.853515	0.368287	-1.10067	0.248211	-0.121599	-0.201158	-0.21312	-0.654285	-0.942497	0.566932	-0.321551	-0.269687	-0.30673	-0.223869	-0.0964143	-0.0512399	0.295057	-0.259252	-0.297098	-0.62322	-0.852518	-0.529305	-0.0762921	-0.251054	-0.528828	-1.40265
U2SURP	-1.12485	-0.578152	0.378089	-0.285976	-1.01019	-0.411347	-0.164129	-1.22575	-0.441503	-0.891344	-0.678669	-0.071064	-1.54093	0.499138	-0.198101	-0.432024	0.166169	-1.38376	0.260147	-2.24499	0.636145	-0.687796	-0.146531	0.065881	-1.07529	-0.283672	-0.547327	-0.66669	0.491343	-0.245734	-0.15187	-0.96756	-0.490506	0.162314	-0.604711	-0.769075	0.00406581	0.249049	-0.0199822	0.477553	-0.630994	-0.208944	-0.572038	-0.0800712	0.0983406	-0.676456	-0.227242	-0.193007	0.451546
SYNM	0.0185013	-1.25109	0.829574	0.0566853	-1.415	-1.59066	0.256703	1.01574	-1.22907	-0.381747	0.540409	0.387227	0.412246	-0.0318299	-2.01638	0.0816646	0.0663387	4.63454	4.53318	3.83094	0.489412	2.69759	-1.02565	0.0745127	5.11541	4.08592	-2.792	4.66216	-1.10724	3.87424	0.121765	2.24216	2.58343	2.42063	5.73129	3.68175	3.19905	3.28928	6.04281	-1.28789	2.79113	2.90921	2.99381	1.82968	5.66241	2.32765	4.34559	4.08116	-0.746862
PFAS	-0.806854	-0.268694	0.62308	-0.457885	1.31748	-0.487486	0.0944399	-0.0167318	0.0945776	0.284587	-0.6003	0.187648	-0.704212	1.84033	0.979924	1.6192	0.72251	-0.838696	0.61203	-0.966917	0.476732	-0.751318	-1.04833	1.11755	-0.594338	-0.628296	-0.346413	-0.489221	-0.219803	-0.696596	-0.439055	-0.256011	-0.364147	0.822323	0.51077	-0.0855018	-1.23641	-0.354409	-0.741972	-0.376857	-1.20481	-0.44379	-0.667322	-0.127064	0.660435	0.138435	0.302082	0.108067	0.360121
DCLK1	-0.207374	-1.7222	-0.711529	1.06825	-2.19464	0.480799	-0.017855	0.236986	0.240171	-0.545295	2.27881	0.32492	1.95256	-2.19127	-0.215566	0.595281	1.73866	0.536069	-0.280908	0.269643	0.53004	0.40505	2.3134	-0.604117	0.558151	-0.762697	-1.23401	-0.502439	0.823793	-0.541641	-0.511867	-0.575858	-0.303747	2.46925	-0.604123	0.148422	-0.181828	-0.198741	-0.259082	0.646055	0.435584	-0.794002	0.592225	0.162843	-0.341698	1.74006	0.100448	-0.209734	0.0766955
LSM1	0.148541	0.934991	-0.897602	-0.606385	0.923757	1.4865	0.216897	-0.758751	0.0896881	0.242726	0.121126	0.454439	-0.771411	-0.277876	-0.790703	0.372483	1.56016	-0.291967	-0.218983	-0.792793	1.3401	-0.458166	-0.128477	1.47487	-0.40892	0.968146	0.328724	-0.0535279	-0.412644	0.323863	0.913806	-1.28474	-0.0374459	0.513423	0.455072	-0.767948	0.444956	0.0906121	-0.497965	0.836489	0.339346	0.513621	0.664432	0.579492	0.625113	0.228544	-1.48885	0.955579	0.623136
NPC1	2.45906	-0.354037	0.193884	0.0847279	-0.564298	-0.362801	0.288692	-0.459409	-0.441106	3.44961	-0.31933	0.183854	-1.1862	-0.0124904	0.478125	1.16928	1.16764	-0.178901	-0.20916	-0.166298	-1.16427	-0.427683	-0.10871	1.2719	-1.11806	1.53796	1.26389	0.996051	2.34734	-0.441154	0.574489	-0.0458602	0.0056435	0.671159	-0.406748	0.0073299	-0.886832	0.0412516	-0.0297241	0.153786	-0.792528	1.44855	-0.027609	-0.821301	-0.220651	-1.04654	0.132667	-0.441077	1.18092
SCAMP2	1.00249	-0.227565	0.557831	1.01915	0.191197	0.199216	-0.339922	0.303249	0.821801	1.39289	1.10502	0.344245	0.333297	-0.289217	-0.228575	0.686179	-0.456009	-0.66715	-1.08495	-0.838138	0.880573	0.364903	2.12877	-0.866055	0.301322	-0.600895	1.02496	0.0484776	-0.369906	-0.611468	-0.305813	-0.43199	0.173306	-0.0304364	-0.699497	-0.0855018	-0.330535	-0.449809	-0.778354	0.514449	-0.643733	0.00752974	1.0422	0.177234	-1.13175	-0.360346	-0.222054	-0.177306	-0.0609455
ARPC1B	0.19743	0.388435	0.664222	0.274123	1.14546	-0.590377	-0.15117	0.604675	1.26935	1.84276	0.446709	-1.10801	0.271713	0.582786	0.253725	-1.38125	0.444165	-1.75644	-1.36336	-0.00566642	-0.467565	-0.593549	1.24454	0.142869	-0.183605	-1.09177	1.37287	-0.316171	1.52132	-0.609006	1.03864	-0.925262	-0.210395	-0.461148	-1.029	-0.643418	-0.255842	-0.548793	-0.259556	-0.941257	-0.422508	1.40285	-0.72554	0.527202	-0.0293167	0.241998	0.193417	0.0498883	0.661532
ARPC2	0.0206039	-0.255862	0.0454511	-0.0957542	0.827532	-0.595197	-0.224801	0.136892	0.408635	1.66158	-0.169135	-1.48665	-0.111464	0.412464	-0.261629	-1.38619	-0.186679	-0.432827	-0.261668	0.481798	-0.063278	-0.657318	0.688595	-0.146119	-0.781934	0.0744183	1.30349	-0.133504	0.934477	-0.646714	0.480262	-0.193628	-0.0320927	-0.567936	-1.07123	-0.586395	0.254883	-0.378692	0.00333035	-1.32084	-0.394695	1.03396	-0.454163	0.255074	0.283015	0.0966075	0.543405	-0.107402	0.239818
ARPC3	-0.200238	0.216917	-0.246651	-0.320302	0.57894	-0.40809	-0.319705	-0.240698	0.20273	1.02253	0.439221	-0.42165	-0.0901285	0.0401226	-0.627632	-1.20179	-0.718707	-0.167582	0.387965	-0.109778	-0.677545	-0.165342	0.141678	-0.511041	-0.70882	0.115376	0.975411	-0.0556539	0.191122	-0.367038	-0.205732	-0.149375	0.356693	-0.221524	-0.302961	-0.356746	-0.0279579	0.129533	0.0960235	-0.420423	-0.0736494	0.576715	0.032509	-0.361683	0.143139	-0.0285152	-0.422675	-0.144049	0.326877
POLR1C	-0.224036	-0.145929	0.451051	-0.48517	1.18471	0.775048	-0.443748	-0.969979	-0.073793	-0.547638	-0.25443	0.166963	0.397933	0.588138	0.877077	0.485434	0.730073	0.173812	0.0668209	-0.720203	0.517003	-0.690436	-1.29435	0.884625	-0.495208	0.370114	-0.493089	-0.32278	-0.34165	-0.23923	0.101143	-0.0278875	-0.762468	0.607865	-0.135628	-0.121181	-0.254682	-0.292689	-0.994427	1.12168	-0.00703373	-1.06468	-0.0945822	0.358933	0.061411	-0.484178	-0.180876	0.373198	0.792247
PLSCR1	0.416478	0.509354	-0.155958	-0.147663	-0.137809	-3.28077	4.51745	-0.256196	-0.44431	2.13947	0.534158	0.934151	1.21822	-0.475156	0.26806	0.0934735	-0.0100198	-0.401256	-1.00661	0.758871	-0.129672	-0.156872	1.46072	-1.90359	0.568131	-0.563847	0.93567	1.16316	0.770318	-0.582158	1.0637	1.40954	1.12124	0.479723	-0.28099	-0.076556	0.19062	0.509463	0.39163	-0.824554	-0.0231398	0.0691777	0.7117	-0.793557	-0.527545	0.154807	-0.0388148	-0.210533	1.59062
PGRMC2	0.595988	-0.441249	-1.03761	-0.322391	-0.239951	-0.360542	0.0793087	-0.497338	0.137294	1.54162	0.495836	0.892045	0.550283	-0.819848	-0.482845	-0.261127	-0.452195	0.81055	0.307438	-0.152815	-0.175507	0.72105	0.372313	-0.426393	0.0744533	-0.425424	-0.946095	0.663046	-0.137943	0.553574	-0.474151	0.171148	0.106533	0.0774734	0.938549	0.352841	0.860795	0.655069	0.374024	1.8219	1.01834	-0.521259	-0.0879122	-0.353507	0.980905	0.288533	0.116058	-0.43127	-0.27989
PFDN6	-0.176505	-0.0347169	-0.581437	-0.916965	0.335393	0.174385	-0.901312	-0.807025	-0.850617	-0.0733347	-0.33748	-0.00302173	-0.573947	0.341937	-0.326882	0.64759	-0.502679	0.389327	0.207499	-0.310359	-0.721792	0.147069	-1.09399	0.691049	-0.249137	0.422185	-0.252443	0.0954361	0.419221	0.0797019	-0.423427	0.776405	0.487171	-1.02008	0.570002	-0.0173321	-0.20742	-0.438918	-0.500405	0.749457	0.131386	-0.628276	0.962268	0.0335837	-0.143363	-0.127433	-0.712989	-0.207217	-0.00510096
LAMA5	0.012282	-0.79215	-0.747285	0.890751	-1.25792	-1.31982	1.44243	0.304257	-0.273885	-1.11248	-0.82605	0.0122897	0.0265116	-0.328367	0.0640077	0.267221	0.334745	-0.144952	3.38251	5.48919	-0.689182	3.46349	-1.46337	-1.48903	2.24661	1.93585	-2.08418	0.29639	-2.50575	4.19037	0.249232	2.14661	2.87183	2.88447	3.17996	3.94017	3.44827	4.46756	2.16338	-0.650815	2.96042	4.85779	3.87021	1.09598	3.52955	4.89524	4.27296	4.01942	-0.846673
ZNF185	-1.66379	-0.775055	2.83669	1.78117	-0.179044	1.86623	1.64514	1.39984	0.339451	-1.05244	0.356608	0.555853	-0.26935	-0.176282	0.0867401	-2.2122	-1.24246	-1.12454	-1.16219	0.153853	1.859	-0.631287	-0.449497	-1.44296	2.59926	-0.651949	-0.850138	-1.50724	-1.78107	0.406215	0.129899	-1.67489	-0.00047421	-0.101643	0.173448	-1.40073	-0.125671	0.142168	0.641932	-0.128575	-0.695003	-0.261241	-2.56919	0.541616	1.81311	-0.770344	-3.36946	-0.258804	-0.889217
CLIC2	-0.0326812	-1.26277	-0.390161	1.25529	-0.0436106	-1.76489	1.35328	0.311671	1.91126	-0.682093	1.07493	1.02461	1.09915	1.95052	-0.60718	-1.3922	0.611527	0.0881587	-1.01694	0.0606692	-1.12697	1.18594	1.19576	-0.925539	0.937266	-0.207078	1.11694	1.74791	1.22808	1.88509	1.33011	-0.157018	0.324873	-0.939794	-0.411724	1.23287	-0.692401	0.286741	0.0486289	2.3652	0.403457	1.46768	1.98108	-2.54136	0.358001	-0.532252	1.27911	-0.912716	0.474135
OGT	0.019348	0.0872234	0.320708	-0.431946	0.0609684	0.704716	-0.629021	-0.650105	-1.44457	-0.679558	-0.26188	-0.612071	-0.346645	0.0969991	-0.0253013	-0.100691	-0.326964	-0.671621	-0.678324	-0.12874	0.958169	-0.640272	0.122463	0.50386	0.824079	0.597417	-0.300567	-0.626565	-0.0897387	-0.843773	-0.234517	-0.79364	-0.5434	-0.730988	-1.20916	-0.0695148	-1.37684	-0.65012	0.200347	0.224213	-0.739115	-1.24949	-0.697447	0.323618	-0.114331	-0.108736	-0.927937	-0.135106	0.613
PMM2	-0.392269	0.337109	1.55405	-0.0416143	0.0136239	0.107204	-0.328547	-0.835126	-0.860141	-0.591061	1.0382	0.824423	0.412876	-0.0617259	-0.185518	-1.58532	0.429704	-1.15742	-0.589788	-0.347733	-0.436879	-0.602505	0.218802	1.66347	-0.0104218	-0.625698	0.262247	-1.3293	0.673211	-0.0508208	0.74926	0.571543	-0.197242	0.680568	-0.441152	-0.252819	-0.405241	-0.105246	-1.16318	0.0912146	-0.130797	0.0313658	0.093114	0.545309	0.500139	0.797346	0.287218	0.639023	-0.0256978
HMGB3	-1.44062	-1.24606	-1.06808	-1.51351	-1.31738	0.162426	-0.880548	-1.41352	-1.78219	0.538742	-1.36599	-0.137406	-1.49354	0.796589	-0.457314	-0.254585	-1.77514	-0.99299	-0.238081	-0.117692	1.18724	-0.547139	-2.92596	0.065881	-1.37539	0.290038	-0.47696	-1.42984	-0.0982178	-1.2194	-2.00375	-0.126247	-1.69625	-0.8833	0.167612	0.209364	-2.05383	-0.31918	-0.485592	0.24819	-2.43625	-0.896265	0.142096	0.0244097	-0.754166	0.155443	0.427216	-1.11252	1.38136
PPM1G	-1.30419	-0.557818	0.349725	0.466311	-0.278477	0.615868	0.0839673	-0.99436	0.00465572	-0.992934	0.0855993	0.682429	-0.689659	0.511867	-0.396655	-0.292007	-0.901453	-0.353331	0.305273	-0.403535	0.777841	0.119549	-0.710673	1.04454	-0.627423	-0.346974	-0.743707	-0.494929	0.150958	0.0500638	-1.40309	0.291599	-1.11176	0.118908	-0.683768	0.224344	-1.13136	0.543491	-0.794315	0.384982	-0.511518	-0.663502	0.545334	0.421574	-0.49599	0.316946	-0.861941	0.293345	-0.456632
INPPL1	-0.430024	-0.0223046	-0.666139	-0.774078	-0.00196072	-0.084433	-1.06847	-0.732539	0.0660361	-0.171692	-0.0467331	0.0557921	0.164497	0.02372	0.602779	-0.0557561	-1.93281	-0.743741	-0.0207253	0.485359	0.357084	-0.733528	0.347484	0.345842	-0.351468	-0.218356	0.42575	-0.554655	0.861297	1.56566	-1.27376	-0.936563	-0.188251	0.49014	-0.423653	-0.915963	0.276651	-0.499185	0.0021102	-0.754955	-0.531285	-0.632066	0.520077	-0.362773	0.0948269	-0.27887	-0.532949	-0.171671	0.373727
EIF3D	0.395439	0.516099	0.402211	0.128346	0.415847	0.586269	0.136113	0.276952	0.691273	0.157833	-1.0715	-1.40585	-0.161042	0.78453	1.17189	-0.426232	0.310856	-0.973514	-0.745209	-0.512307	-0.470309	-1.59022	0.387214	1.08924	-0.973648	-0.180374	0.528792	-0.561109	0.85047	-1.13955	-0.194194	-1.40188	0.166147	-0.543995	-0.91627	-1.37454	-1.01928	-0.561593	-0.0422549	-0.803962	-0.960181	0.140698	-1.00759	0.538748	-0.114439	-0.530972	-0.124094	-0.500082	0.452203
EIF3H	0.433403	0.222165	0.747672	0.504746	0.338317	0.310002	0.499796	0.282982	1.12691	0.647524	-1.12008	-1.03032	-0.187646	1.42431	0.969811	-1.06853	0.997036	-0.977816	-0.912946	-0.267525	-0.16946	-0.815423	0.905052	0.864483	-0.399453	0.0631789	1.0811	-0.858878	0.747195	-1.1177	0.201288	-1.11179	-0.611003	-1.18588	-1.19479	-0.61595	-0.350486	-1.00579	0.258136	-0.966249	-0.995697	0.0821827	-1.12271	0.613942	-0.237568	-0.210768	0.15358	-0.640494	-0.075744
BCAT2	-1.1427	0.327206	0.111125	-0.0470685	-1.00358	0.834893	-0.419144	0.745416	-0.138642	-0.393685	-0.867005	-1.10405	0.00603297	0.403268	0.735915	-0.926633	0.0816308	0.160091	1.49405	-0.513187	-0.00225531	-0.115457	0.0109614	-0.794896	-0.143245	0.119964	0.382579	0.430668	-1.09352	0.614891	0.00681259	0.720648	-0.418117	0.028985	-0.872438	0.183397	-0.410589	0.781018	0.548537	-0.737981	-0.959943	-0.209049	-0.216993	-0.00455592	0.830431	0.226289	0.951522	1.70435	-0.175697
STX7	2.70614	-0.066634	0.190027	0.222949	0.0241893	0.671127	0.0886792	-0.137961	0.665294	0.769607	1.4708	0.42457	0.185014	-0.38021	1.32522	2.14476	2.48244	-0.161704	0.266482	-0.934427	-0.581599	0.699217	0.92588	-0.765284	-0.459944	-0.175817	0.921188	-0.0140143	-1.17299	-0.201874	1.25357	-1.46232	-0.208678	-0.185009	0.0443481	0.112867	0.110645	-0.415467	-0.0872421	-0.057864	0.164607	-0.397154	-0.00975945	-1.12404	-0.597643	-1.63638	-0.0548739	-1.03554	0.185064
P4HA2	-1.08213	-0.333688	-0.0927621	-0.11518	-0.573457	-1.48378	-0.33656	-0.328443	-1.46243	1.07237	3.0986	1.91967	1.45153	-2.13638	-1.88885	-0.74098	-1.30384	-1.04586	-0.56239	0.381275	-0.150476	-1.18287	1.51884	0.942123	0.0584168	-0.499303	1.83408	-0.0768106	1.15546	-0.312991	-1.15015	2.2321	-0.926005	-1.03465	-0.194578	1.08855	-2.25306	1.95375	-2.04626	-1.71721	-0.533528	-2.26943	1.60763	0.419648	-0.503625	-0.361607	-1.24926	0.222727	-0.00166208
YKT6	0.924973	-0.718547	0.54508	0.0276465	1.02503	-0.315683	-0.0609094	-0.164196	0.435748	0.957998	-0.55575	-0.308112	-0.352134	0.19838	-0.0417901	-0.519823	0.458699	0.461928	-0.142354	-0.768363	-0.885582	-0.535077	0.436892	-0.475652	-0.204615	-0.749468	1.26389	-0.669777	0.243196	-1.04806	0.521769	0.313498	0.0519113	-0.616505	-0.716583	-0.173851	0.363732	-0.495097	-0.110536	-0.3367	-0.78357	0.485964	-0.313877	1.11261	0.0675298	-0.69947	0.280504	-0.841745	0.185921
ARPC5	-0.115742	0.239419	-0.443869	-0.436088	0.757874	-0.585876	0.0145876	-0.185355	-0.225656	1.09489	0.502995	0.523462	0.10169	-0.219521	-0.88557	-0.121402	-0.493212	0.337301	0.875252	-0.286781	-0.557767	0.839263	-0.0505467	-0.478218	-0.257652	-0.0112804	0.710632	0.268111	0.028161	0.146355	0.41778	0.165348	0.876927	0.322382	0.22524	0.260198	0.857774	0.456721	-0.335079	0.282601	0.508158	0.689218	0.50589	-0.641265	-0.217647	-0.102984	-0.0067156	-0.0892504	-0.143989
POLR2D	0.330787	-0.226272	-0.528102	-0.0974505	0.488295	0.369486	0.0405428	-0.104381	-0.661685	0.282526	0.155812	0.823468	-0.447777	0.244369	-0.339299	0.414343	0.430408	0.0833819	0.307438	-0.297317	0.69457	-0.205233	-0.532594	-0.098943	-0.228773	0.614527	0.0606247	-0.0854063	-0.333263	-0.108486	0.0984207	0.118296	0.31322	1.0271	0.256432	-0.388411	0.560008	-0.0322714	-0.620171	0.70346	0.492375	-0.911952	-0.0575478	-0.549506	-0.366596	-0.412736	0.0136089	-0.197178	0.432469
TAPBP	1.31019	3.28543	0.207382	0.528604	0.819112	-1.9879	0.684027	0.429508	-0.0086167	0.256435	0.453771	-0.548877	0.474533	0.548153	-1.09353	0.346235	0.628831	-0.436167	-0.0809542	-0.16467	0.634342	0.597915	-0.143079	-0.370967	-0.277188	1.88674	1.10446	-0.847345	1.79589	0.711373	-0.318287	0.684592	0.919761	1.21837	-0.840153	0.947945	0.421537	-0.411948	-0.519077	-0.285474	0.887261	0.0865161	-0.347181	0.970834	1.20678	2.98577	0.600748	0.430917	1.36309
DHX15	-0.520137	0.209025	0.388363	-0.430589	-0.585092	0.475022	-0.549718	-0.79046	-0.0527779	-0.334188	-1.39424	-1.44205	-1.14981	0.532893	0.0759678	-1.7071	-0.19896	-0.994828	-0.455798	0.57041	0.781583	-1.16519	-0.192905	1.74344	-0.964937	0.977126	-0.2129	-0.7869	0.920376	-1.07641	-0.69427	-0.64024	-1.76328	-0.868562	-1.59605	-0.745156	-0.969047	-0.992185	-0.221996	-0.599939	-1.04454	-0.268269	-0.663031	0.58097	0.529915	0.725528	-0.322173	-0.0332408	1.25114
RNMT	0.07311	-0.377084	0.760419	-0.569181	-0.766461	0.231151	-0.58677	-1.16422	-0.37864	-0.732702	-0.579051	-1.00649	-0.396686	-0.259606	0.0613813	-0.2723	-0.44843	-0.159733	0.270305	-0.415987	0.0797886	-0.700326	-0.219839	1.42088	-1.14984	0.92866	0.0840426	-1.17283	-0.341105	-0.205803	-0.736591	0.755572	-1.3154	0.297103	-0.65571	-0.235921	-0.237832	0.143518	-0.623725	0.556719	-0.538612	-0.290055	0.0277388	-0.522407	0.0100684	-0.267822	-0.611408	0.198529	0.544585
CYB5B	0.338296	2.0182	2.52081	0.806968	1.36447	0.0545247	-0.349553	0.697068	-0.392055	0.343542	0.178792	0.499332	-0.146009	-0.672757	-0.906017	0.861713	0.126718	-0.985786	-0.945017	-1.11326	0.62619	0.988837	-0.195504	-0.677078	0.330314	0.247591	-0.584987	0.0350348	0.170495	0.103101	0.442792	0.325984	0.447886	0.517298	-0.172322	-0.0308074	0.797511	-0.717547	-0.654318	1.77333	-0.0108752	0.201977	0.309872	-0.0947664	-0.91081	1.0339	-1.76698	-0.627769	-0.0398626
PRPF4	-0.845466	-0.16951	0.247394	-0.796224	-0.477634	-0.14862	-0.311884	-0.46481	-0.394621	-0.307212	-0.476791	-0.604171	-0.905505	0.339284	-0.16214	-1.07609	-0.600432	-0.776861	0.252246	0.351812	0.790529	-0.464037	-0.608052	0.918699	-1.19265	-0.206886	-0.146953	-0.685724	0.446603	-0.470985	-0.467067	-0.00620643	-0.282344	-0.216008	-0.529378	0.0381327	-0.984452	-0.10841	-0.164614	0.40214	-0.75004	-0.647428	-0.989214	-0.0394996	0.0666861	-0.377757	-0.579219	-0.093071	1.3102
PHGDH	-2.7015	-1.96268	-2.1575	0.566364	-0.890885	0.012732	0.975762	-1.99836	-0.208584	-1.52605	0.800424	-0.602733	0.0253066	-1.6049	0.288207	-1.12589	-0.760069	1.08128	0.218592	2.20736	1.27906	1.23053	0.720136	-0.877286	0.177099	1.82646	-2.38473	0.0283737	1.32879	0.728864	-0.894874	1.11766	1.13586	2.97205	1.06858	1.48562	0.626255	0.58751	-0.174507	0.66032	0.669327	-0.655284	1.08525	1.41223	1.18527	2.0125	0.207801	2.28724	-0.348739
NDUFS4	1.80656	0.147186	0.11033	0.32326	0.311506	0.00388718	0.106194	1.3621	0.536643	-0.156428	0.253273	0.496238	-0.132785	0.276952	1.38445	1.84525	1.2866	0.723409	-0.527039	-0.718901	-0.431682	0.524435	0.0960387	-0.837339	0.142615	-0.409004	-0.244583	-0.479431	-1.10046	-0.1948	0.220075	-0.54311	0.682431	-1.02897	-0.262928	-0.676291	0.18959	-0.370635	0.282715	0.550612	-0.647466	-0.474092	-0.726608	-0.919892	-0.480904	-1.07469	0.752991	-1.56922	-1.03034
DYNC1LI2	-0.321651	-1.15698	-0.41894	-0.398271	-1.11103	-0.397056	0.280676	-0.825967	0.171643	-0.656702	-0.23856	-0.00304312	-0.364949	-0.17261	0.882724	0.614112	-0.190142	-0.586019	-0.385241	0.699996	-1.65992	-0.0197041	-0.00648872	-0.649864	-0.413492	0.971783	-0.382687	-0.466994	-0.00765109	-0.531251	-0.944127	-0.810399	-0.9489	-0.544309	-0.548653	-0.108677	-0.0286106	0.024135	-0.309554	-0.583589	0.0397421	-0.861933	-0.817459	0.632503	-0.0468632	0.312997	-0.356229	-0.572409	0.798896
PSMD3	0.295285	-0.644235	0.646335	0.179655	-0.174413	0.168595	-0.526634	0.0535423	0.42663	0.335156	-0.622411	-1.16194	-0.268662	0.737065	0.722493	-0.552119	0.0378659	-0.938434	-0.275917	-0.0682161	0.314706	-0.966782	0.766748	0.544795	-0.689824	0.0443899	-0.243475	-0.591721	0.38064	-0.691243	-0.118604	-1.06505	-1.13981	-0.462066	-1.79677	-0.433114	-0.927758	-0.263911	-0.475979	-1.17715	-1.01254	0.0667018	-1.449	1.0714	-0.193471	-0.136548	-0.286596	-0.209384	-0.557339
RBFOX2	-1.83762	-0.17968	-0.510791	-1.16965	-0.29207	0.513334	-1.21744	-1.11661	-0.0664162	-1.0401	-0.385619	0.605198	-0.831593	-0.300403	-1.74086	-1.03393	0.104486	-0.416543	-0.444348	-0.856637	0.815293	0.194638	-0.952939	0.64041	-0.127399	1.2011	-0.065537	0.0626754	-0.012796	0.0714076	-1.01377	0.246737	-0.553008	0.0671446	0.0765566	-0.363989	-0.281582	0.283459	0.0437558	1.91883	-0.117967	-0.893004	0.492637	-0.0897135	-0.231599	0.240009	-0.849696	-0.448642	-0.0226657
PAPSS1	-0.656586	1.2486	0.984934	0.526474	-0.414316	1.0411	0.12262	0.159026	0.360853	-0.0214625	0.200053	-1.29245	0.505216	-0.730006	-0.422937	-0.18326	-0.87823	-1.28798	-0.142421	0.482411	1.42988	-0.396971	0.454382	1.06649	-0.252803	-0.698712	0.00913151	-1.09324	0.881954	-0.73123	-0.137977	-1.98434	-2.51326	-1.48155	-0.911746	-0.708992	-1.54547	-0.948201	-0.271856	-0.938124	-1.15325	0.486715	-1.46816	0.789854	0.323748	0.337418	-1.5818	-0.166803	0.679147
SART1	-1.29388	-0.606256	0.415263	-0.257372	-0.584337	-0.18519	-0.727379	-1.48947	-0.248253	0.0478635	-0.877273	0.368975	-0.434041	-0.156971	-0.409369	-0.787768	0.553993	-0.641004	0.175717	0.400029	0.834518	-0.590885	-0.723009	0.396823	-0.694871	-0.544499	-0.607331	-0.57627	0.461809	-0.622783	-0.237187	-0.533786	-0.225061	-0.32628	-0.842744	-0.337646	-2.02113	0.441772	-0.210727	0.516702	-0.664529	-0.412352	-0.343611	-0.464795	-0.126148	-0.570619	-0.524714	-0.207195	0.129263
DAPK3	0.301257	-1.37349	0.0552177	-0.308548	-0.826445	-1.04043	-1.39438	0.821434	-1.41987	-0.704214	-1.01523	-0.452892	-0.651643	0.0420763	-0.812594	-0.330382	-0.468789	1.98502	1.76045	0.0777395	-1.09491	0.632445	0.958103	-1.45696	0.156143	0.574511	-0.472265	0.142486	0.333065	1.89274	-0.0460057	0.428646	0.676898	1.09418	1.08778	0.876533	1.35535	1.89101	1.65918	-1.3089	0.642061	-0.0625039	0.42167	1.3207	0.737823	0.957249	0.0830743	0.198366	-0.0272021
TGFB1I1	-0.649459	-0.229273	0.0100173	0.392776	-0.941255	-1.18045	1.95987	0.25796	-0.293444	-0.847735	-0.185451	-0.148355	-0.419937	-0.162136	-0.513041	-0.205672	0.157088	3.21977	3.63836	2.83618	0.596794	3.01545	-1.34733	-0.428719	3.77346	2.5622	-0.740409	1.74928	0.321647	3.33488	-0.416735	1.86309	3.14288	2.31747	3.3683	2.55719	2.56358	2.83281	3.20651	0.597036	2.94133	2.10176	3.58955	2.23145	3.88001	3.21005	2.58596	2.72152	1.07566
HSPA12A	2.97202	-2.0174	-0.527658	0.484676	-1.63156	0.450801	2.38332	0.360318	0.422177	-1.19642	0.87971	0.282893	0.275372	0.0438585	-0.391433	0.760515	-0.434184	0.242383	0.782653	-0.393586	-1.08537	-0.104588	1.11188	0.750141	0.00390948	-0.489498	-0.651374	-0.322466	0.230263	0.0584181	-2.49519	0.151128	0.483313	-2.25806	-0.0708675	-0.219203	-2.00839	-0.440225	0.729401	0.0405151	0.162363	-1.88842	-0.674912	-1.84475	-0.958217	0.19894	-1.25552	0.367727	0.0227766
EEF1E1	-0.0346905	0.227037	-0.101728	-0.291806	1.32904	0.0781858	-0.335391	-0.104669	-0.0453199	0.26328	-0.920611	-0.6332	-0.230756	0.824043	-3.39618	0.345505	0.219237	-1.03516	-0.34151	-0.476988	-0.825331	-0.564329	-0.205198	1.1791	-0.805229	-0.200301	-0.430407	-1.60185	0.156834	-0.830843	0.294611	-0.457358	-0.819447	-0.923087	-0.582132	-0.699063	0.771776	-0.368753	-1.23263	0.275329	-0.683674	-0.34413	-0.873563	0.51393	-0.737187	-0.609529	0.656902	-0.617408	-7.34522
HNRNPR	-1.05462	0.218766	-0.0631414	-0.765153	-1.34934	0.333163	-0.84147	-1.50859	-0.539024	-1.48479	-0.403493	0.210641	-0.680487	-0.31303	-0.0156421	-1.8507	-0.484313	-1.04671	0.127736	-0.569642	0.228008	-0.95361	-0.488922	0.772199	-1.46137	0.784742	-0.127248	-0.975613	0.322546	-0.279753	-1.05362	-0.417335	-1.3455	-0.0996907	-0.453532	-0.613142	-2.08991	-0.0427569	-0.358526	0.811255	-0.864293	-0.899592	-0.171218	0.27264	0.100397	-0.405353	-1.41381	-0.236617	1.76579
PRPF3	-1.23988	0.210032	0.709722	-0.106495	-1.36655	0.876102	0.637745	-0.9739	1.459	-0.151316	-1.39467	-0.526246	-1.57484	0.572421	-0.113539	-1.09308	-0.436393	-1.14313	-0.0598036	0.421089	1.19793	-0.76215	-0.539194	0.644785	-0.836482	0.231903	0.159782	-1.15391	0.684123	-0.993091	-0.536848	-0.116034	-0.874305	-0.629093	-0.904771	-0.225633	-0.85761	-0.404715	0.0437558	0.27643	-0.658184	-1.39202	-0.900314	0.804607	0.226195	-0.945961	-0.761347	-0.405475	0.320045
TXNL1	0.348859	-0.373411	0.121435	-0.321253	-0.762231	-0.33584	-0.2982	-0.980112	0.0733177	-0.921873	0.0823537	-1.19589	-0.219365	0.138194	-0.135402	0.488966	-0.127877	0.46812	-0.860007	-0.098221	-0.0467142	0.271153	-0.730839	-0.000779329	-0.241413	-0.0884694	-0.207784	0.471981	-0.459317	0.43566	0.0041159	0.080499	0.237301	-0.241155	1.1939	-0.39337	0.0693729	-0.279552	0.394826	1.35327	0.00162339	0.393352	0.301981	-0.297673	0.319048	-0.0241434	0.258211	-0.112914	0.366633
TPD52L2	-0.277844	-0.834836	-1.0263	-1.30877	-0.231043	-0.279586	-0.340714	-1.15975	-0.471032	0.170756	0.757852	0.7109	-0.223604	-0.100703	-0.953459	0.811807	-0.773575	0.399842	0.215067	-0.411584	-0.803381	0.998569	-0.169311	0.350541	-0.0435465	-0.0299136	-0.515088	0.737081	0.160722	0.737572	0.10123	1.26731	0.867045	0.725979	1.14033	0.853596	-0.00049036	0.362185	-0.300478	0.906399	0.325456	-0.566361	0.131869	-0.215954	0.140477	0.0163772	-0.27939	0.6899	-0.120819
EMC8	0.876203	-0.48067	0.429149	0.0153854	-0.055702	0.0843785	0.626399	-0.791875	-1.67454	0.223044	-0.212039	-0.485363	-0.0996809	0.15127	-0.00197672	0.948334	1.00155	-0.248757	0.428758	-0.268201	-0.346305	0.118521	-1.13031	-0.105952	-0.118991	0.539056	-0.660722	-0.193117	0.662421	-0.416554	0.350605	-0.0662915	0.197302	0.417197	0.383109	0.116319	0.350277	-0.312958	-0.268804	0.982561	-0.275783	-0.451771	0.136361	0.134455	0.243768	0.621037	0.12991	-0.537397	0.862051
ERI3	-1.46194	-0.778557	-1.14549	-0.840256	-0.7193	0.837901	-0.829273	-0.312418	-1.86905	-1.153	-0.478551	0.1638	-0.680449	-0.711012	0.210645	-0.69063	-0.566815	0.404622	-0.317462	-0.945729	-1.65665	0.128412	-1.08091	-0.543193	-0.918545	0.0228438	-1.26006	0.523512	-0.711465	-0.459551	-0.892912	0.544494	0.677278	-0.257744	0.281535	0.0122981	0.361902	-0.568652	0.546278	-0.22225	-0.116694	-0.53517	-0.323608	-0.694052	0.063675	-0.0214061	-0.180694	-0.760546	0.561612
EIF4G3	-0.950789	-1.26502	-0.128991	-0.913952	-1.31158	0.806225	1.50977	-0.770042	0.520613	-0.072895	-0.579109	-0.741235	-0.190394	0.291592	0.124386	0.178015	-1.06491	-0.232926	-0.484051	-1.02704	-0.767195	-0.389801	0.265236	-0.552574	-0.662696	-0.954556	-0.129657	-0.774618	0.685276	-1.04876	-1.01264	0.718982	-0.666879	-1.09112	-0.693028	-0.144289	1.61425	-0.435862	-0.270593	-0.971495	-1.05732	0.381252	-0.648702	-0.228228	-0.943824	-1.5947	-1.43105	-1.32883	0.0453148
PPIH	-0.942399	-0.750448	-1.0285	-1.17594	0.415847	-0.631085	-0.715477	-0.884958	-1.66084	-0.848634	-0.442372	0.672989	-0.678394	0.294384	-0.029646	-0.470235	0.269988	-0.024366	0.164011	-0.824697	-0.095286	-0.407158	-1.48024	0.240742	-0.326517	0.363607	-0.502261	0.0701241	-0.527609	-0.0646697	0.11014	0.462833	0.635054	0.0429986	0.236092	-0.235081	-0.25704	-0.0831836	-0.417423	0.395981	-0.0958395	-0.639458	0.259194	-0.161239	0.433488	-0.0911996	-0.538958	-0.438727	0.803208
HTRA2	-0.1822	0.692881	-0.315562	-0.419591	0.355742	0.177831	-0.297512	-0.347455	0.216767	0.994185	-0.295147	-0.733589	-0.297333	0.594733	0.630762	0.848736	0.0963854	0.443561	-0.406064	0.217733	-0.399246	0.156885	-0.405804	0.511161	-0.949878	-0.441004	0.767813	1.10469	-1.08035	-0.230994	-0.711306	0.0822125	0.724244	-0.441943	0.00968942	0.146956	0.587904	-0.168754	0.276694	0.671854	-0.357373	0.988591	0.382707	-0.100493	-0.537732	-0.413937	-0.650405	-0.327643	-0.453824
AKR7A2	0.0791893	-0.524443	-1.30997	-0.534753	-0.67055	0.601175	-0.116235	-0.181859	-0.14353	-1.05808	-0.244717	-0.195171	-0.596852	-0.94628	-0.435295	0.0605085	-0.513176	0.596507	-0.168982	-1.35144	-0.0700164	0.457696	-0.401276	-0.754844	-0.959352	-1.28979	0.107229	0.320016	-0.777046	-0.525578	-0.949053	0.506743	0.265865	-0.548477	0.259399	0.163981	0.119872	-0.876402	0.22404	0.0726025	0.119345	-0.346929	-0.527417	-0.121779	-0.954071	-1.6185	-0.603881	-0.49718	-0.293617
EPB41L2	-0.999538	-1.4136	-1.04377	-0.295489	0.430564	0.553956	-0.0812006	-0.115	0.145492	-1.42199	0.749077	0.869851	-0.237459	0.159955	-0.365029	-1.46009	-1.02505	-0.389804	-0.683855	-0.652803	-0.660414	-0.353358	1.49919	-0.71032	0.212305	-1.05251	0.46682	-0.190188	-0.399443	-0.0780279	-1.28518	-1.55518	-0.861574	-1.36462	-1.06068	-1.26523	-0.831475	-1.2543	-1.08384	-0.96915	-0.295904	-1.17769	-0.699427	0.392535	0.148315	-1.13683	-1.24926	-1.14484	0.84646
TGOLN2	-0.539211	0.230962	0.191058	-1.0164	-1.46065	-0.812867	-0.801519	-1.16644	-0.121562	0.540623	0.0807366	0.595098	-0.178815	-0.042175	0.0555603	0.479089	-0.237597	-1.18799	-0.156707	-0.628835	-1.70057	-0.558268	0.501363	-0.477014	-0.0489825	-0.925792	-0.230877	-0.338003	0.385592	-0.633719	-0.00960231	0.429322	-0.0383771	0.026495	-0.548897	-0.0421126	-1.16968	0.615005	-0.0946862	-0.614982	-0.742058	-0.421679	-0.147061	-1.82043	-0.750049	-0.302655	0.333658	-1.04742	0.0488026
LAMTOR5	1.76457	-0.248414	-0.916066	-0.51679	0.666481	0.318748	-0.00349228	-0.466415	-0.626812	0.549299	1.10187	0.611459	-0.447771	-1.16816	-0.0958844	1.46849	0.347303	0.0772382	-0.284152	-1.41616	-0.349274	-0.156872	-0.777933	-0.815792	-0.137378	-0.859314	0.0142466	0.596372	-0.614649	0.257282	-0.064742	-0.436798	0.405191	0.70491	0.293623	0.0320175	0.57439	-0.891474	-1.93026	0.880293	-0.0100609	0.094953	0.678208	-1.04167	-0.397671	-1.56527	-1.34549	-1.37669	-0.949817
WIPF1	-0.507472	0.201665	-0.52688	0.330698	0.140659	-2.01927	0.701175	0.0309037	0.994494	1.24675	1.51694	1.75247	0.42581	-0.175618	-0.693818	-0.0926326	-0.100072	-0.369921	-0.162772	-0.689046	-0.474292	0.364425	0.717119	0.183801	-0.578843	-0.280127	1.35485	-0.712935	0.36941	-0.00555508	0.381174	-1.265	0.675844	-0.374698	-0.138685	-0.0433955	-0.530803	-0.668415	-0.454068	-0.0186372	-0.162689	-0.0247942	0.529112	-0.298194	-0.525768	-0.881584	-0.298454	-0.775746	0.0488556
DENR	-0.305424	-0.810018	-0.32937	-0.631866	-0.232181	-0.186753	-0.251659	0.167905	-0.231945	-0.352022	0.236023	-0.00493446	-0.325726	-0.0786611	-0.335644	-0.0927546	-1.19684	0.392899	0.370496	-0.0927744	0.242754	0.3097	0.108577	-0.0406898	-0.491345	-0.604487	-0.0684435	0.189757	-0.00111748	0.0761713	-1.07924	0.163722	-0.326003	0.289227	0.320249	0.0713686	-0.768665	0.240534	0.247471	0.823519	0.294688	-0.893434	0.503987	-0.466266	-0.33082	-0.907786	-0.461513	-0.669916	0.135817
XPOT	0.817184	0.137582	1.00704	0.578041	0.29524	-0.404157	-1.01436	-0.661247	0.255294	-0.295075	-0.325873	-0.582304	0.604292	0.635022	-0.0311162	-1.41577	0.176004	-1.2319	-1.41393	0.515675	1.4443	-1.35815	0.557701	1.80326	-0.393961	-0.0274989	-0.0514421	0.0784348	1.45925	-0.629071	0.264422	-0.312301	0.16482	-0.713553	-0.820955	-1.16437	-0.786452	-0.712225	-0.407616	-0.372215	-1.30004	-0.915175	-1.86881	0.737038	-0.479211	-0.804434	-0.0198296	-0.162156	-0.864388
DNPH1	0.8574	0.390544	0.178186	0.324428	1.68444	2.24845	0.634007	1.02166	0.331093	-0.607096	1.24665	0.391136	0.249282	0.276962	0.201474	1.53999	0.0455512	0.957245	-1.22474	-1.4979	1.42266	0.175903	0.21728	-1.10371	-0.468385	0.422469	-0.670392	0.149007	-1.37541	-0.414654	0.394878	-0.452063	-0.807723	-0.823139	0.628582	-0.413914	-0.0702413	-0.981323	0.734442	1.23263	-0.401018	-0.160074	-1.44318	1.42235	-1.49087	-0.794423	-0.879668	0.167272	-0.117771
TIMM44	-0.151856	-0.017723	1.03719	0.446607	-1.02164	-0.577547	-0.161029	-1.02978	0.372022	-0.00753155	-1.24591	-0.909773	-0.422313	0.693323	0.875723	0.0628052	-0.212557	0.653515	0.921385	0.304839	0.165897	-0.202624	-0.00764161	0.147173	-0.0931667	1.5293	-0.256404	1.04545	1.19887	-0.448515	-0.999805	0.882178	0.610476	0.414688	-0.388589	0.349541	0.444723	1.16941	0.671536	-1.11576	-0.502411	0.576803	-0.347678	0.233805	0.0418322	0.380817	1.65571	-0.261878	-0.893127
TRAPPC3	0.512735	0.417115	-0.907047	-0.578023	0.861674	0.72202	-0.375336	-0.139497	-0.793862	0.0193978	-0.319563	0.00791218	-0.205112	0.238056	-0.573044	0.122355	0.0308963	0.224286	0.285522	-0.549091	0.0648678	0.0519871	-0.267509	0.0423663	-0.301822	0.845884	-0.031857	0.0119728	0.252071	-0.331892	0.18203	-0.00800461	0.49336	0.677385	0.688414	-0.0855018	1.3061	-0.255244	0.065301	-0.363537	-0.415792	0.0284413	0.439108	-0.172113	0.328618	0.37258	0.22216	-0.302889	0.299719
CHMP2A	0.207616	0.0752374	-0.438395	-0.197151	-0.219404	-0.0443464	0.410663	0.5118	0.406596	0.669555	-0.219941	0.320157	-0.43358	0.363255	-0.158092	-0.208029	0.645585	1.06924	1.05193	0.439094	-0.501041	-0.277203	-0.495093	-1.35914	-0.600195	-0.763496	-0.627771	-0.477783	-0.192425	0.103637	0.443094	-0.976162	0.457155	-0.0204049	-0.379755	0.525902	0.135714	-0.294913	-0.364782	0.961979	-0.0744156	0.264453	1.3146	0.136968	-0.288033	0.944994	-0.324807	0.181931	-0.763091
NCK2	1.59292	-0.614877	-0.369713	-0.0870291	0.0220847	0.747118	-0.237767	-0.363005	-0.42811	-0.475305	0.160047	0.762773	-0.147269	-0.268689	-0.558732	0.247068	0.888979	0.0823133	0.238792	0.0379432	-0.562212	0.0426641	-0.410821	2.30708	0.35191	1.12893	1.90053	-0.0794764	0.315316	1.04347	0.484333	-0.847496	0.446221	0.387574	0.528249	-0.276946	-0.395069	-0.578848	0.685921	0.167589	-0.0832483	-0.168223	0.120607	-0.186684	1.30957	0.00386622	0.32974	0.159422	1.37237
PLRG1	-0.276304	-0.753874	-0.220522	-0.59569	0.55275	-0.214298	-0.294038	-1.05654	0.04659	-0.00462704	-1.36492	-0.922913	-0.678736	0.792846	0.304297	0.151862	-0.0573126	-1.30259	-0.469451	0.290426	0.848841	-0.20561	-0.36832	0.953472	-0.0405212	1.00328	0.0744027	0.026605	0.400591	-0.663107	-0.168616	-0.00688775	-1.12612	-0.352602	-0.630882	-0.352469	-0.102194	-0.655368	-0.283251	-0.0133766	-1.21019	-0.909495	-0.991785	0.7197	-0.244639	0.780093	-0.34625	1.32476	2.18821
RGS10	-0.456987	-0.00623013	-1.07173	-1.13523	1.04854	0.0222557	-0.222995	-0.12952	-0.0123888	-0.865017	1.72818	1.37486	0.510142	-0.894657	-0.424727	0.555854	-0.298775	0.269659	0.346267	-1.05228	0.439128	0.943383	0.582733	-0.797889	-0.0516792	-0.141911	1.36713	-0.384857	-0.771464	0.508089	0.686455	-0.629163	0.506702	0.465128	-0.171941	-0.805797	-0.265158	-0.331574	-0.0566228	0.668276	0.178813	0.406817	0.744223	-0.595098	-0.92272	-0.179266	-0.340534	-0.542739	-0.160474
ZNF207	-0.766871	-0.325616	0.013087	-0.8854	-0.172218	0.032618	-1.15626	-1.28635	0.0279194	-0.698014	-0.506821	0.393507	-0.79302	-0.112088	0.10367	-0.811556	-0.632899	-0.697004	0.366811	-0.526913	1.22889	-0.7626	-0.878699	0.214836	-1.32706	1.14642	-0.794818	-1.03644	0.29317	-0.496671	-1.25231	-0.479307	-0.82952	0.138323	-0.379358	-0.799326	-1.5407	0.12453	-0.27656	0.837971	-0.5856	-1.00454	-0.158156	-0.157684	-0.0745614	0.353839	-1.05923	0.114194	0.962967
NDUFA2	1.62352	1.26864	0.0368574	-0.0449547	0.724027	0.967703	0.31375	1.57245	0.419235	-0.398442	-0.070172	0.421681	0.20421	0.314915	1.08561	1.22591	1.27273	1.19021	-0.498272	-1.13772	-0.578804	0.714531	-0.194925	-0.870775	-0.118972	-0.458312	-0.369285	-0.400171	-1.60732	-0.284294	0.253097	-0.0664872	-0.559886	-0.882947	-0.274923	-0.63303	0.79565	-0.388859	-0.380145	1.12814	-0.378137	-0.665863	-0.820738	-1.63592	-0.408148	-0.856723	0.26792	-1.1368	-0.702866
GET3	0.0525652	0.0824493	-0.543557	-0.482668	-0.186085	0.592795	-0.508416	-0.279295	-0.439488	-0.245572	-0.210535	-0.651001	-0.434554	-0.410363	-0.386024	-0.569893	0.137712	-0.714614	0.17774	-0.932352	0.501206	-1.20247	0.0115826	0.857401	-0.274678	0.544531	-0.0908148	-0.223844	1.08329	-0.508938	0.0332452	0.249651	0.0304347	-0.402895	-0.122649	-0.169057	-0.357571	-0.395953	-0.701492	0.133397	-0.746628	-0.233683	0.0521112	-0.591273	-0.557323	0.678906	0.311345	0.441549	0.331728
BUB3	-0.340931	0.35538	0.511209	-0.34108	0.290632	0.50498	-0.44713	-0.719446	-0.191399	-0.656069	-0.334093	-0.735022	-0.437739	0.382645	0.132064	-1.35767	0.837957	-0.74117	0.0064623	0.0173911	0.867573	-1.0281	-0.375545	0.593376	-0.903782	0.650271	-0.271754	-0.613469	0.36209	-0.695942	0.0719454	-0.532932	-0.838221	-0.140161	-0.608224	-0.790357	-0.718432	-0.283772	-0.540367	0.435889	-0.870776	-0.600206	-0.535127	0.0473693	-0.110195	0.313178	-0.198829	0.256506	0.882624
ACTN4	-0.664715	0.213208	0.743286	-0.257697	-0.500547	-0.258483	0.255793	0.0225551	-0.362784	-0.146367	-0.00753219	-0.329604	-0.708868	-0.577808	-0.31215	-0.374663	-0.900601	-0.00429527	0.727727	1.2184	-0.173368	0.805436	-0.477682	0.693577	0.90082	0.929555	-0.386625	0.340092	-0.108301	0.906665	-0.718197	0.682186	0.905846	0.495453	1.89798	1.49054	-0.0692481	1.18494	0.957565	-0.392415	0.151003	0.0826619	1.12737	1.79826	1.44007	0.338985	-0.35366	0.589268	-0.642587
TRIAP1	0.224499	-0.000206755	1.17017	0.185396	0.30026	0.471022	0.328656	-0.139834	-0.452653	0.283213	0.15132	0.521372	-0.821589	0.349929	-0.0643584	0.178825	-1.05646	-0.0456729	0.251766	0.424214	-0.970737	-0.338629	-0.619851	1.25899	0.413966	-0.585331	0.524255	0.797894	-0.560481	0.302079	-1.33711	-0.589116	-0.240358	0.314664	0.138281	-1.15638	0.830251	0.314446	-0.0821157	-0.379532	-0.176565	0.472632	0.26389	-1.26127	-0.608265	-1.18206	-1.01661	0.323752	-1.1424
GATC	0.484047	0.712631	-1.21423	-1.03034	0.98833	1.05304	-0.232362	0.333593	0.582155	0.328326	-0.0545115	0.622854	0.0684532	-0.171402	0.0301512	0.707037	0.730613	0.162358	0.294691	-1.31591	-1.19828	0.297153	-0.928575	0.291434	-0.113134	-0.0279247	0.494514	0.651623	-0.25645	0.0318045	-0.179059	0.371586	-0.789104	0.679218	-0.249917	-0.0496677	0.138316	-0.660947	-0.711585	0.849362	-0.471666	-1.33787	-0.45223	-0.201156	-0.418367	0.179197	-0.153518	-0.771725	0.678169
HTATSF1	-1.38321	-0.571956	-0.665426	-0.907196	-1.23484	0.266251	-0.920115	-0.894162	-0.484911	-1.03921	-1.27567	0.443715	-0.889647	-1.14616	-0.332658	-1.36937	-0.745626	-0.884886	-1.072	0.74546	1.40539	-0.36271	2.75673	-0.743381	-1.56076	-1.06816	-0.305902	-1.14769	0.468255	0.387114	-1.04326	3.13073	-0.0686125	-0.250533	-0.604233	-0.133107	0.268039	-0.901301	0.0561699	-0.505434	-0.549627	-0.995931	0.473706	0.0197851	0.0660296	1.10455	-0.541867	-0.649888	0.06371
AP1G1	0.226332	-0.922445	-0.0383094	0.0308263	0.393831	-0.183395	-0.640466	-0.341726	0.997193	0.891948	-0.426096	-0.745294	0.520315	0.474812	-0.0197264	-0.658254	0.217703	-0.422231	-0.257455	-0.614441	0.656049	-0.645407	0.433404	-0.260054	-0.179687	-0.824991	0.692553	-0.881435	0.930601	-1.02733	0.0386648	-0.182153	-0.660942	-0.195968	-1.67421	-0.0414177	0.0362341	-0.0976	-0.900746	-0.829881	-0.662651	-0.614715	-0.868093	0.587733	-0.838887	-0.465438	-0.505239	-0.868891	-0.347768
STX6	0.927505	-1.10155	-0.0880611	0.0984317	1.22872	-1.39381	-1.15858	-1.06144	0.281392	1.59796	0.35856	0.718488	0.251379	0.766605	-0.457883	0.669106	1.12452	-0.301749	0.128573	-0.180793	-0.127002	-1.02556	0.309439	0.0308364	-0.198046	0.169855	0.396245	-1.67192	-1.10968	-0.216262	0.961726	-0.565215	0.0995956	0.154419	-0.157432	-0.777393	0.0309143	0.0613809	-0.374715	0.644086	-0.213591	-0.209121	0.187936	-1.2419	0.328086	-0.184082	0.0127874	-0.227009	0.404041
SGTA	-0.567432	-0.857845	-1.83075	-1.72633	-0.117621	-0.0405496	-1.17522	-0.713998	-0.547951	0.139808	-0.00111269	0.537538	-0.606106	0.235059	0.448524	1.17294	-0.180598	0.305157	0.542896	-0.813304	0.482123	0.116501	-1.45619	0.5947	-0.112013	1.19681	-0.310034	0.255231	-0.840933	-0.110481	-0.774801	-0.267764	-0.359177	0.598114	0.194058	0.654643	-0.03567	1.55723	-0.356319	0.243894	-0.376422	-0.711734	1.04831	-0.273209	-0.521039	-0.125335	0.426186	-0.156406	0.259188
ENSA	-1.02781	-1.58528	-0.476884	-0.385427	0.076172	-0.247862	0.149193	-0.348875	-0.287166	-0.561317	0.102529	0.767034	-0.64887	-0.478159	-1.93765	0.0352126	-1.07484	1.00742	0.224774	-0.954941	-0.129018	1.49973	-0.412055	0.687557	-0.506593	-0.122866	0.19892	0.288281	0.253889	0.294687	-0.922201	0.629354	1.01852	0.720464	0.522946	1.4976	-0.851954	0.127095	0.00102253	1.10984	0.825024	-0.0934624	0.196094	0.420163	-0.10368	-0.272891	-0.603853	-0.817395	-0.421789
NARS1	0.474633	-0.145346	0.601454	0.00704571	-0.439973	-0.0653051	-0.39838	-0.735091	0.74774	-0.268206	-0.290331	-1.34127	0.147411	0.550426	0.755412	0.0819299	0.434489	-0.384024	-0.813813	-0.0661491	-0.0335006	-0.91255	0.380624	0.357745	-0.210888	-0.424762	0.352624	-0.244275	0.527762	-0.590405	0.0389337	-0.391006	-0.762225	-0.517852	-0.853342	-0.482518	-0.600824	-0.764705	-0.161349	0.22944	-0.919655	0.558375	-0.676396	-0.0149048	0.0422201	0.232254	-0.349682	-0.0599947	-0.235277
MYO1B	-0.436257	-1.33929	0.125368	2.36911	0.105485	0.190142	0.304728	0.424044	0.147033	-0.0706601	-0.426084	-0.0679058	0.0565038	0.330334	-0.635819	-1.59858	-0.388068	-0.422558	-0.770315	-0.317597	-0.897145	-1.26857	-0.307318	1.2129	0.863894	-0.981003	0.397504	-2.84926	0.684374	-0.678717	-0.755085	-2.81706	-0.642751	-1.63636	-1.17687	-1.84072	-1.704	-0.180466	-1.00395	-1.45187	-0.376023	-0.442016	-0.419214	1.41946	-0.5781	-1.50203	-0.590878	-0.612485	-0.71588
NUDT21	-0.417815	0.464721	-0.34786	-0.299493	0.591716	0.773721	-0.324439	-0.78741	-0.749684	-0.13991	0.250059	1.8847	-0.482667	0.402716	-0.44354	-0.793337	0.677311	-0.409561	0.122197	-0.751581	0.197745	-0.568682	-0.794612	0.507538	-1.02405	1.38662	0.110502	-0.0431939	-0.0245412	-0.216167	-0.110096	-0.124068	-0.305697	1.28998	0.188276	-0.614855	0.231149	0.0514624	-0.545774	1.59747	-0.306582	-1.07894	0.351652	0.126553	-0.164829	0.154487	-0.540262	-0.060146	0.52856
LANCL1	0.701199	0.257019	0.168682	0.608011	0.0895852	2.61818	0.483956	0.460073	0.363064	-0.752341	-1.03145	-0.780031	-0.136194	-0.66897	0.45404	-1.5607	0.428425	0.403912	0.834254	1.17262	0.691127	-0.376831	-0.218903	0.179543	0.554736	1.70075	-0.507688	0.491189	-0.033809	-0.34799	-0.565194	-0.427566	-0.515898	-0.408166	-0.29757	-0.47828	0.836717	0.118557	1.76185	-0.422308	0.0482948	0.00915465	-0.407257	0.704483	1.65667	0.704608	1.03233	1.14002	-0.273859
STRN	-0.583875	-0.215198	0.591864	0.132696	-0.18633	-0.0888762	0.239598	0.346817	-0.368357	0.358159	0.16493	-0.0946086	0.171663	0.336373	-0.497484	-0.749085	-0.516432	-0.420439	-0.0701623	0.392824	1.08434	-0.685888	0.198743	0.967412	0.0983532	-1.04103	0.253497	0.0698495	0.264329	0.276078	0.0285925	-0.935364	-0.517684	-0.889317	0.399302	-0.96342	-0.219738	-0.0988024	-0.717004	-0.181485	-0.28461	0.216005	-0.667848	0.15318	-0.503313	-0.452684	-0.543281	-0.0400077	-0.279008
AKAP8	-0.181501	0.320073	0.67183	-0.341942	-1.62599	-0.505314	-0.722879	-0.990842	-0.554997	-1.12306	-0.373176	0.709314	-0.957392	0.719918	-1.27169	0.332422	0.966533	-1.91439	0.220087	0.134635	-0.554923	-0.432054	-0.395087	0.385085	-0.127048	0.782386	-0.328137	-1.14216	1.40317	0.918627	0.334057	-0.235703	-0.263455	-0.67773	-0.101309	-0.703403	0.367257	-0.718735	-0.590516	-0.162998	0.186059	-0.544059	0.767566	0.500845	-0.0921243	0.619431	0.465618	0.658763	0.206057
IDH3B	1.39031	0.326032	0.872242	0.492722	0.243116	-0.255292	-0.735752	-0.092189	-0.701675	0.423411	-0.917256	-0.47035	-0.215755	0.790254	0.586694	-0.574597	0.412081	0.0460931	0.274279	0.864884	-0.0773705	0.444271	-0.394802	-0.299584	0.0783626	0.31169	0.440726	2.58979	-0.190828	0.779055	-0.0775098	0.884623	0.561645	-0.126329	-0.534893	0.773074	0.0527398	-0.237314	1.08382	0.734685	-0.608651	1.16322	0.643507	-0.529907	0.384778	0.332616	1.32775	0.834042	-0.736854
NRDC	-0.943756	-0.491563	0.561866	-0.167424	0.415847	0.17259	-0.280747	-0.0795095	0.196908	0.946723	-1.08619	-0.470389	-0.401139	0.650723	-0.295543	-0.163984	0.320219	-0.763646	-0.232521	-1.0128	0.547429	-1.0998	0.0907704	1.97209	-0.394762	-0.834821	0.222924	-0.904484	1.9293	-0.968729	0.337973	-0.280099	-0.757265	-0.4908	-0.876238	-0.50428	-0.785619	-1.07928	-0.554906	-1.72571	-1.15424	-0.0750402	-0.911699	0.789583	-0.979822	-0.183903	-0.285536	-1.11408	0.507564
CALU	-0.250127	-1.10571	-1.26668	-1.00547	-0.855956	-1.51691	-1.4045	-1.24062	-1.74798	-0.165098	0.590235	1.68885	-0.445338	-1.45174	-0.684023	0.200351	-1.23963	-0.475602	0.692206	-0.315925	-0.325719	1.12014	0.461639	0.78357	0.534046	0.462642	-0.617322	0.199084	0.968331	0.842496	-1.24959	0.986183	0.306239	0.343952	1.09286	1.24888	-1.6858	0.606395	-0.543888	0.777875	-0.382692	0.693177	2.29278	-0.0404635	1.09756	-0.136548	-0.0299482	1.47925	-0.481025
AHCYL1	0.88377	-1.59966	-1.07737	-0.223255	-0.854287	-0.443185	1.22912	-0.708197	0.0899482	-0.927552	0.2014	-0.739702	0.162447	-0.592257	1.93092	0.177677	0.0476211	-0.397144	-1.19137	-0.921691	1.22202	-1.20055	1.11382	0.8946	-0.189141	-1.35756	0.0317858	-0.789515	-0.566473	-0.885314	0.11826	-1.47779	-0.271942	0.00240876	-0.0529811	-0.703399	-0.613054	-1.00298	-0.0320657	-1.63349	0.215791	-0.0568812	-1.32252	-0.178276	0.001185	-0.869051	0.338342	-1.57243	-0.0231073
CD5L	0.989306	0.606887	-0.607279	-1.69602	-0.996011	-0.648139	0.318263	0.574816	-0.120409	0.963401	0.177352	1.06784	2.22185	-0.326114	-0.414016	0.632242	-0.453755	-1.23357	-1.01324	0.322498	-1.09801	1.14902	-1.0993	-1.82815	1.80259	-1.37328	0.0237995	0.34433	-2.67115	0.0602931	3.81108	2.34957	0.201508	-0.93091	0.864506	1.36041	-1.04546	-0.487208	-1.07384	-0.234192	1.9521	3.54437	1.23334	-0.147356	0.0839698	0.437137	0.597252	2.04612	-1.9399
NDUFS5	1.46818	0.668328	0.32325	-0.155165	0.411081	0.176149	0.319294	1.65145	0.569811	0.00458918	-0.0874541	0.136105	-1.41576	0.495929	1.93192	1.38088	1.29822	1.41472	-0.669107	-1.06102	-0.2144	0.337755	-0.420659	-1.20358	0.128483	-0.38784	-0.308027	-0.463964	-1.07727	-0.447296	-0.385595	-0.359827	-0.973144	-0.18279	-0.50368	-0.290225	0.581435	-0.632461	-0.0284284	0.19387	-0.658572	-1.006	-0.37175	-0.778188	-0.447785	-0.960694	1.08034	-1.187	-0.482023
PDE6D	0.34464	0.481486	-0.51329	-0.353762	0.38873	0.826508	-0.351884	0.314318	-1.11658	-0.181528	-0.205194	0.596168	0.0749516	-0.4563	-0.220682	-0.195988	1.01524	0.523639	0.0751361	-0.153739	0.831378	-0.340821	-0.818209	0.890585	-0.337844	1.50899	-0.237149	0.887587	-0.66508	-0.272256	-0.632316	-0.582197	0.236581	-0.129016	-0.13855	-0.194127	-0.412972	0.800806	-0.110613	0.0223926	0.111081	-0.728063	0.136945	0.625864	0.0432972	0.649539	-1.56076	0.542013	-0.267048
RAD21	-1.21976	-0.52563	0.154935	0.267096	-1.59081	0.804727	-0.778708	-1.32757	-0.405216	-0.615648	0.132472	0.531355	-0.976677	-0.196069	-1.01229	-0.38925	0.321226	-0.107308	-0.0642711	0.551402	1.011	-0.130978	-0.781448	0.497922	-0.0968791	-0.274604	-0.689003	-0.611	-0.377076	0.587448	-0.0402654	-0.455443	0.0892855	0.477911	0.70172	-0.273565	-0.342034	-0.361572	0.57349	-0.305273	-0.0348055	-2.91663	-0.26893	-0.326943	0.0992509	0.0101632	-0.0188923	-0.113837	-1.3055
TIMM8A	0.840935	-0.98219	-0.125446	-0.900404	1.80606	-0.282701	-0.64688	0.052951	0.645295	0.23099	-0.483334	0.593554	0.0942903	-0.1659	0.112982	1.23388	-0.277019	0.575198	0.734501	-1.11283	-0.033856	0.544835	-1.33588	-1.11046	-0.578755	0.239412	0.0808136	1.68098	-0.627291	0.0719659	-1.16855	-0.467331	1.44487	1.4346	0.520695	-0.439526	0.124618	-0.218982	-0.554129	1.73865	-0.0541569	0.183433	0.540863	-0.300256	-1.10468	-1.27388	-1.14146	-0.545278	-0.69228
ZNRD2	0.05795	-1.17923	-2.34868	-1.65527	0.689282	-1.18574	-0.385808	-1.79405	-0.288975	-2.38633	-0.26932	-0.563146	0.0255476	0.536126	0.00646647	1.67816	0.473643	0.839066	1.95286	-0.212905	0.990294	0.190373	0.303521	2.74941	-1.04551	-0.167158	-0.203093	0.76224	-0.278822	0.30739	1.60213	-0.109247	1.06945	0.680799	0.499296	-0.0527458	0.566396	0.933718	-0.281206	0.942473	0.677382	-0.688397	1.38687	-0.434499	0.175998	0.105391	0.0090866	0.110114	0.587098
GMFG	0.150312	0.610463	-0.0612187	1.29079	1.56171	-2.31426	-0.0548191	-0.200068	0.0955348	2.10738	2.07025	1.93931	0.91378	2.75384	-1.53102	0.29898	-0.00481934	-0.577661	-0.736215	-1.19021	-1.25854	0.684401	1.4062	-0.355646	0.702783	-0.25342	1.84563	-0.212888	-0.595024	0.741777	2.15684	-0.606762	0.692425	0.646753	0.872268	-1.31096	0.0115842	-0.448008	-0.732345	-0.488935	0.6619	1.43281	0.331253	-0.310659	-0.629392	-0.931828	0.376286	-0.959646	1.01607
PPP1R12B	-0.917598	-0.125083	1.9096	2.23804	-1.14249	-0.528393	0.0930496	-0.613694	1.71572	-3.77237	2.59095	0.403239	0.465098	-2.11378	0.45033	-0.663995	-0.652249	4.49922	5.57228	3.48171	2.24977	4.63706	-0.461864	-0.213149	3.63109	4.82707	1.0244	3.25054	0.252787	5.19388	-0.0338597	3.12914	3.72177	4.49101	5.65038	3.96303	3.84886	5.16387	4.15881	2.50693	3.7896	2.61719	4.37369	2.41617	4.34027	3.83018	3.61061	4.1675	-0.982469
PLIN1	0.291686	-0.85608	4.34094	4.25367	-1.54577	-0.271233	5.18215	0.89214	3.75536	-0.120489	0.583485	4.09514	-0.244917	-0.403756	1.91247	0.0893052	3.20186	-2.7231	-0.0711862	-1.16787	-0.973452	-0.0571302	1.12589	-2.70522	4.47295	-1.54434	-0.0791938	-0.476452	-2.09778	0.155151	-1.1163	1.99522	-0.658438	-0.820509	0.306502	-1.92124	-0.0365708	-0.516584	-1.38613	-2.20255	0.690063	-0.302209	-0.962353	1.84669	2.29655	2.4872	-1.89315	-0.591217	-0.392365
PCDH7	-1.80246	-0.411664	0.414617	0.375992	0.346909	-2.47115	0.523782	-0.28191	0.0236402	-1.15096	0.454817	-0.814506	-0.030011	-1.81807	-0.997939	-0.248673	-1.25178	1.27586	0.616132	0.649565	0.586424	0.524992	-0.0374979	-0.303322	0.251231	1.6387	0.720004	2.95553	1.51817	0.237878	-0.937168	1.89916	0.450713	2.2061	0.512335	1.01374	1.07417	1.41035	0.389817	0.611616	-0.606615	-0.0770171	1.88285	0.926314	0.608637	1.89427	0.0811485	-0.105374	1.41938
PRPSAP2	-0.00548338	-1.24544	0.324792	0.214552	0.530307	0.312999	-0.842532	0.231334	0.544142	0.191931	-0.28322	-1.41694	-0.582526	0.99244	-0.265295	-1.04983	-1.0507	-0.428756	-0.34387	0.838018	0.881191	-1.37221	-0.308767	1.11477	-0.719032	2.11159	-0.491687	-0.116415	-0.416187	-0.929018	-0.596631	0.522085	-0.351897	-0.53137	0.417557	0.963472	1.09203	0.54536	0.0437558	-0.25816	0.763436	-0.155651	-0.850109	1.49718	1.97453	1.37044	0.822517	1.02768	0.261026
GNG7	-1.07442	-0.992111	0.471658	0.770097	0.526323	0.0178506	0.32638	0.374186	-1.33381	-0.158616	1.73208	-0.646452	-0.386682	-1.59139	2.36635	2.70401	2.42237	3.69194	1.92954	0.812706	0.813995	-0.0724919	0.835226	-1.34548	1.0539	1.01243	-1.25454	-0.222851	-1.48589	-0.874696	-0.207221	-1.25073	-1.30641	-1.29841	2.64199	1.48375	1.47253	0.724673	1.11129	1.13017	-0.467628	0.172191	0.514056	0.366979	0.681854	0.318024	1.29307	-1.17979	-0.808267
SMARCA5	-0.876592	0.443854	1.01489	0.114872	-1.00449	0.666023	-0.246582	-0.0591517	0.28767	0.0116611	-0.183376	-0.954827	-0.490162	0.639308	0.264145	-1.00935	-0.937325	-1.00229	-0.327346	0.584839	1.54155	-0.639513	-0.208293	0.852691	-0.371626	0.272636	0.0196252	-0.769404	0.270139	-0.917905	-0.473274	-0.980099	-0.959699	-0.639642	-1.6797	-0.683374	-1.06027	-0.262807	0.013513	0.292351	-0.872785	-0.319338	-0.686751	0.576373	0.615103	0.259666	-1.1443	0.342854	1.11427
SPAG9	0.0789555	0.962543	-0.304491	-0.489314	-0.192157	0.127209	-0.240157	-0.433346	0.862133	0.455986	-0.0962235	-1.00656	-0.844126	-0.263458	0.0357753	0.456894	0.0269533	-0.396607	0.158182	-0.242601	0.248148	-0.685365	0.0996823	-0.0754924	-0.105003	-0.791013	-0.516985	0.086379	1.57402	-0.296627	-0.550597	-0.474091	-1.1075	-0.377934	-0.612041	0.436118	-0.568426	1.06372	-1.15833	-0.483572	-0.448178	-1.33337	-0.697447	-0.311176	-0.244432	-0.904384	-0.262387	0.253974	-0.661031
OPA1	0.275269	0.25793	-0.598262	-0.174511	-0.767539	-0.485259	-0.490352	-0.447728	-0.134812	-0.45345	-1.02943	-1.05878	-1.3705	0.584102	1.09983	0.611708	-0.807164	0.446206	0.299118	0.164747	0.794202	0.077754	0.316861	-0.801235	0.449379	-0.475267	-0.936183	1.38339	-0.154722	-0.840877	-1.66251	-0.21879	1.09319	0.156434	0.0265656	-0.152355	0.685443	-0.433565	1.14786	-0.246857	-0.234719	-0.898626	0.0896655	-0.603001	0.191469	-0.113818	0.981316	0.36217	-2.75415
KDM1A	-0.94558	0.0348045	-0.15441	-0.94983	-0.59811	1.14394	-0.395283	-0.355336	-0.0308496	-0.221458	-0.727219	-0.311457	-1.3516	0.0313202	-0.76772	-0.610944	0.725683	-0.616986	-0.578969	-0.387322	1.64005	-1.19895	-0.51838	0.47366	-1.21139	-0.566171	-0.296258	-1.5212	0.813226	-0.497255	0.398207	-0.856221	-0.873632	-0.646564	-0.602987	-1.20692	-0.468396	0.891391	0.124994	-0.440033	-1.0528	-0.339828	-0.359572	0.657332	-0.656138	-0.341334	0.22967	-0.40967	0.300385
NME2P1	1.7231	-1.98462	0.253966	-0.0586884	0.402741	-2.26557	-1.56392	-1.20606	-0.240365	1.15207	0.233515	-0.151004	0.189172	0.419626	0.597597	0.566131	0.953441	-1.22927	0.279731	-0.176776	-1.67261	-1.23257	0.639241	0.834073	-0.918848	1.6473	-0.0823576	0.476776	1.94286	-0.712655	-0.0265434	-0.105264	-0.226558	-1.53508	-0.348424	-0.698951	0.0708461	1.09968	0.0445652	-0.0832034	-0.476985	-0.0320017	-0.251533	1.4403	0.775017	0.0146064	0.158232	1.70874	-1.48311
GSDME	2.47234	-0.436505	-1.73188	-0.581512	1.3806	-1.03811	-0.500016	-0.59652	0.0205742	0.180949	0.304695	-1.59291	0.7388	-1.02047	1.84699	1.67506	1.69034	1.15234	-0.889888	0.0884431	0.280567	-1.33173	2.18397	1.41604	0.867085	-0.571582	0.693535	1.5566	2.9402	-0.6476	0.66309	-0.76874	-1.03649	-0.844386	0.796773	-0.23788	0.256706	-0.0496422	1.68674	0.665741	-0.235789	0.487796	-0.735736	0.819127	0.915594	-0.0783748	1.14289	0.119557	1.13646
SNX3	1.07565	-0.00479502	-0.624497	-0.37894	0.619747	-0.196834	0.390256	0.171807	0.223391	0.559546	1.13946	1.79153	0.800947	-0.509334	-0.434825	-0.276886	0.557347	0.309957	-0.109443	-0.805499	-1.06188	0.0598118	0.624782	-0.658462	0.0992411	-0.113494	0.873429	0.734996	-0.0905282	-0.38541	1.13644	-0.896823	-0.402057	0.00761555	-0.141307	-0.247427	0.0946989	-0.375247	-0.205641	-0.0866939	-0.0475297	-0.214909	-0.490547	-0.819978	-0.579042	-0.927558	-0.391299	-0.71697	1.29045
DOK2	0.236505	-0.579511	-1.27641	0.00378423	0.778687	-1.50448	-0.0588064	-0.288045	2.08883	0.452137	0.848664	0.436861	1.38029	0.0709453	1.23704	-0.0768682	-0.393501	-1.34827	-1.8866	-1.43732	-2.21675	-0.753836	1.19552	-0.381014	-0.161679	-1.06686	1.53914	-0.981609	0.201773	-0.0805412	1.41058	-0.755422	-0.113395	-0.275981	-0.491983	-1.01743	-0.181494	-0.993495	-0.10484	-0.275788	-0.470392	-0.561296	-0.591815	0.064278	3.35253	0.986576	-0.370537	-1.34072	0.386377
STX10	0.447013	-1.70053	0.373246	0.297271	-0.0243308	-1.46015	-0.979436	-1.7236	-1.14237	0.0858978	0.443115	1.10316	-0.332385	-0.415697	-0.554933	0.820309	-0.0282995	-0.822987	0.0119869	-0.125153	-0.189629	0.533519	0.0631747	0.1514	0.118254	0.00272389	0.470552	-0.423178	0.880449	-0.0137244	-0.3104	1.18396	0.618575	0.735932	0.0339317	0.335172	-0.358909	-0.139315	-0.440729	0.446504	-0.148467	-0.680496	0.70739	-0.420367	-0.779818	0.116216	0.029979	0.402601	-2.07199
OGA	0.80761	-0.595207	1.26996	1.36361	-0.600642	0.347096	-0.442821	-0.652017	0.529368	0.0174749	-0.420271	-1.56516	-0.00924902	-0.376925	0.686512	0.302056	-0.63661	-0.224495	0.611889	0.037239	0.184014	-0.199577	0.166849	-0.0117943	1.29003	0.407727	-0.573256	0.0579841	-1.19878	-0.701028	-1.58196	-0.3922	-0.599407	0.00894571	0.111899	-0.0566681	-0.780518	0.901656	-0.181385	-0.351061	-0.49649	-2.14855	-0.239802	-1.09896	-0.148969	-0.327564	-0.658084	0.0647719	-1.3459
SORBS3	-0.458629	0.40001	0.229141	0.368591	0.506068	0.813573	0.866085	0.265547	-0.243473	-1.25774	0.182829	0.278452	-0.183148	-0.917748	-0.763091	-0.971086	0.0894104	0.269659	0.077928	-0.0603358	0.907968	0.537598	-0.130834	-0.664138	1.56704	0.703966	-0.567423	0.0184946	-1.79948	0.796948	-0.782764	-0.981145	1.50512	0.873296	0.305874	0.222411	0.682954	-0.21455	0.75205	0.176931	1.03019	0.0607731	0.592141	0.456141	1.498	1.09058	0.679291	1.5008	-0.11346
SYNCRIP	-0.202886	-0.12022	0.164902	-0.43728	-0.315573	0.275204	-0.57799	-0.488158	-0.383688	-0.952461	0.288495	0.446441	0.0113936	0.408154	0.152612	-0.391979	-0.364987	-0.649284	-0.0404253	-0.17161	-0.266024	-0.617302	-0.479291	0.473494	-1.02959	0.559298	-0.19206	-0.479809	0.415176	-0.224361	-0.786649	-0.142625	-1.29577	0.434773	-0.208663	-0.111801	-1.42649	0.208053	-0.395087	0.320665	-0.612956	-1.0487	-0.832225	0.115984	0.136107	-0.474849	-1.37974	-0.223766	1.65538
GMDS	-0.324125	0.492407	-0.974142	-0.267341	0.474719	1.78852	-0.333734	-0.187511	-0.618731	-0.445912	-0.85347	-1.21538	-0.555044	1.33583	0.61657	-0.37784	0.405575	-0.943804	-1.11422	-0.246093	0.811206	-0.559269	1.15339	0.965245	-0.777192	1.08966	0.158008	-1.65427	0.393704	-1.26253	0.681409	-0.32644	-0.626104	-0.894356	-1.75109	-0.400848	0.708893	-0.659698	0.226745	-0.00229824	-0.90967	-0.591774	-0.373492	0.846367	-0.0293167	1.02736	1.66056	-0.838613	-0.583457
PLOD3	-0.844445	-0.829274	-0.342086	-1.27026	-0.154042	-1.37073	-1.29889	-0.605395	-1.06566	1.18731	0.0392083	-0.157436	-0.455238	-0.0288998	-0.440434	0.338666	-1.08322	-1.07283	0.132712	1.11003	0.489386	-0.295271	-0.518774	1.01207	-0.995955	0.0601878	0.918015	0.0357253	1.94331	-0.55217	-0.592604	1.78495	0.578661	0.00255478	-0.218595	1.37054	0.301658	0.491879	-1.13201	-1.70008	-0.518271	0.0563245	0.976077	-0.0339505	0.00951198	-1.01243	0.728304	1.28377	-0.356558
EIF4E2	0.364926	0.449211	0.0364276	0.272423	0.929361	0.606164	0.372002	-0.613172	0.0578556	-0.0185336	-0.330904	-0.233947	0.131941	0.368008	-0.1907	-0.536527	0.4855	-0.0216955	0.169809	0.163386	-0.807835	-0.59182	-0.325538	0.467881	-0.403793	0.80017	-0.451837	0.338896	0.312947	-0.737601	0.0268473	-0.789717	-0.257199	-0.291167	0.0407545	-0.523204	0.901471	-0.497427	-0.070893	0.881653	-0.0988727	-0.174319	-0.562357	-0.494352	0.186742	1.52584	-0.339971	0.206891	0.548882
DIAPH1	-0.412352	-0.982128	0.209663	0.380526	-0.621139	-0.698057	-0.623333	-0.705714	-0.629118	0.241581	-0.191895	-0.840717	-1.12927	1.03809	0.621304	-0.443058	-0.813555	-0.840563	-0.465499	-0.398091	1.21752	0.0108296	-0.890564	-0.117393	0.114494	-0.944804	-1.31881	-0.61771	0.954108	0.470288	-0.396417	0.315112	0.525506	-0.227714	-0.580121	-0.21207	-0.0817801	-0.261016	-0.642451	-0.528132	-0.187239	-0.0124266	-0.300276	0.0598995	-0.163542	0.606641	-0.49831	0.0953028	-0.230938
SELENOF	-0.0375099	-0.470386	0.153097	-0.924263	0.131306	-0.852414	-0.676588	-0.594413	-0.736505	1.02634	0.347459	0.35216	0.432688	-1.19503	0.228539	0.284485	-0.0803022	-0.203832	-0.985688	-1.31876	-0.777711	0.69063	-0.150279	0.517017	-0.657864	0.271871	0.767859	-0.252836	0.964799	-0.561824	0.0178084	1.21636	-0.167039	0.458031	-0.28707	0.136925	-0.149584	0.660198	-0.963047	0.864743	-0.0103386	0.154483	0.67893	-0.470471	-0.396242	-0.266387	-0.933878	-0.707573	1.04484
EXOC3	-0.152988	-0.401535	0.568937	0.685145	-0.0642549	0.502444	0.148663	-0.0679068	1.0681	-0.141832	0.197984	0.267267	-0.174653	-0.669356	0.683734	-0.0821256	-0.13996	-0.444866	-1.0163	0.28702	1.12822	-0.836318	0.857797	0.205257	0.124066	0.776966	-0.0651574	0.0624264	0.258556	-0.370955	-0.760499	-1.24878	-0.488307	-0.731652	-0.0408044	-0.598592	-0.0078558	-0.558748	0.342808	-0.768792	0.0963816	-1.17137	-0.750283	0.630101	0.219338	-0.282238	-0.0633099	-0.0703429	-0.580578
PLIN3	-0.741454	-0.150397	-0.21904	-0.477488	-0.142854	-0.703081	-0.858445	-0.0111195	-0.390797	1.05832	1.48862	0.8396	0.253558	-1.53839	-1.12241	0.245353	-0.94757	0.00763893	0.389977	-0.470393	-0.384297	0.402639	0.413971	0.67136	-0.279679	-0.248333	-0.048309	-0.497222	0.576331	0.266216	0.0031093	-0.198552	-0.107805	-1.51539	0.410504	0.0637527	-0.509477	0.8322	-0.293839	-0.0769192	0.298737	-0.175387	0.0450557	-0.553795	-0.693114	-0.358924	0.0686645	-0.731597	-0.284818
KPNA6	-0.369814	-0.0579816	0.606934	0.895303	-0.0496857	0.412747	-0.778953	-0.567924	0.0955348	-1.09566	-0.521443	-0.0916193	-0.244898	-0.0939246	-0.454598	-0.556947	-0.153414	0.745771	1.18833	-0.322694	-1.25897	-0.38499	0.0621318	0.326503	0.302417	0.0559043	-0.150986	-0.654528	-0.126507	-0.0524004	-0.341785	-0.343201	0.0153504	-0.139783	0.0686975	0.280936	-0.22435	-0.273404	0.589416	-0.294186	-0.21383	-0.416046	0.184746	0.513489	0.893172	0.780646	-0.151521	0.391003	0.817576
SRPX2	0.52995	0.423882	-0.0685634	-0.0983579	0.589912	0.873521	0.271651	0.396875	-0.419443	1.49304	2.07751	0.337171	2.41971	-1.91241	4.05999	-1.29909	-0.218813	-0.231294	0.307438	1.2283	0.425332	-1.18173	0.175668	-0.800158	1.02257	-0.285422	1.89986	-0.601094	4.37842	-0.555932	1.61045	-1.07277	0.0739391	-2.68242	-1.42085	-0.81476	2.0391	0.945812	0.155104	-1.94473	-0.725233	-1.42599	-0.319571	2.66315	-1.21221	-2.79225	-1.28419	1.18131	2.925
UGDH	-1.77346	1.03892	-0.838206	-0.581325	-0.88548	-0.598715	-0.74691	-0.526866	0.901333	1.62243	2.23448	0.328621	1.41371	-0.913051	-0.592918	0.35536	-0.340558	-0.47389	-0.670587	-0.368097	0.138101	-0.0985759	1.94928	-0.0246511	-0.261313	-0.216631	0.687331	-1.09096	0.750209	-0.708505	0.118803	-0.218734	-0.789582	-0.574029	-0.717453	-1.00361	-1.27633	-1.41464	-1.27576	-0.164605	-0.527987	-0.958235	-0.520892	0.233805	-0.576061	0.0871441	-0.225151	-1.2102	1.01519
CTNND1	-0.800974	-1.00912	0.196858	0.428037	-0.807072	0.486138	0.353127	0.248012	-0.159477	-1.24004	-0.316928	-0.378654	-0.879903	0.638943	0.287551	0.831526	0.292487	-0.322074	0.311194	0.168487	0.821281	-0.64313	-0.35945	0.50418	0.541935	1.30942	-0.479938	-0.117574	0.622959	0.0396584	-0.854091	-0.779939	-0.0696347	0.668792	0.200626	-0.602447	-0.123106	0.644101	0.41744	0.457478	-0.10315	-0.422732	0.772366	0.531284	0.636711	-0.0820351	-1.02362	-0.170586	0.294979
SNX2	-0.212165	-0.633134	-1.01373	-0.566989	0.338802	-0.163943	-0.223105	-0.19845	0.966454	0.375031	0.931363	0.268865	0.652767	0.124313	-0.519634	-0.557853	-0.506932	-0.520012	-0.38531	-0.375176	-0.681765	-0.240328	1.26859	0.396459	-0.708627	-1.38926	0.863946	-0.341189	0.357979	-0.273846	0.633606	-0.554231	-0.679621	-1.13636	-0.969749	-0.383203	-0.71385	-0.51088	-0.924752	-0.511178	-0.177988	0.0297352	-0.676063	-1.53414	-0.145788	-0.100625	0.117714	-0.642412	0.0695251
DPM1	1.05858	0.12389	-0.826437	-1.10455	0.255137	-0.0839526	0.0510038	-0.225806	-1.46683	0.731468	-1.26287	-1.1156	-0.128234	0.663875	0.250182	-1.80164	-0.285543	-0.96748	-1.03054	0.00640837	-0.722548	-0.377653	0.0550052	1.25287	-0.821448	0.571249	1.05003	-0.768228	-0.290104	-1.00044	-0.136073	0.110191	0.477093	0.320942	-0.661063	0.24757	0.805508	-1.87058	0.0634174	-0.00805969	-0.649237	-0.179268	-1.15916	0.45996	0.18584	0.655698	-0.39391	0.634088	0.980707
USO1	-0.100014	-0.499055	-0.464577	-0.57298	-0.521499	-0.13379	-0.859449	-0.160596	0.376228	-0.371659	0.130181	-0.545878	-0.401458	0.124427	-0.0858288	0.154302	-1.07457	-0.675097	-0.613792	-0.687333	-0.604099	-0.626117	0.456041	0.991751	-0.772236	-1.12792	0.720992	-0.18342	0.188194	-0.707086	-0.414931	-0.259251	-1.19633	-0.745792	-0.893528	-0.239	-1.2302	-0.846383	-0.656492	-0.247636	-0.728419	-0.449288	-1.09982	0.701306	-0.344717	-0.665932	-1.3681	-1.15591	-0.17027
TOM1	0.658908	-0.917859	-0.727909	0.0287673	-0.38223	-0.843847	0.114075	0.313324	-0.7083	0.621225	0.737513	0.482283	-0.0200062	-1.1258	-0.180724	1.16724	-0.00583513	-0.507447	-1.72721	0.202283	-1.01795	-0.743581	0.131269	0.665484	-0.0546019	-1.14417	1.04563	-0.0729641	0.21459	-0.554796	0.329197	0.0278352	-0.672351	-0.714483	-0.586055	-0.722913	-1.1053	-0.967871	-0.687563	0.488409	-0.101435	-0.0961459	-1.306	-0.0572887	-0.972462	-0.136548	-0.827296	-1.537	-0.417908
CCDC22	0.0206974	0.781171	0.417831	0.357659	-0.702658	0.131717	-0.699934	0.141228	0.178778	-0.0660357	-0.410428	-0.332105	0.119218	0.141231	0.41	-0.719257	0.0268357	-0.2914	-0.586037	0.136062	-1.05556	0.462697	0.673089	0.166963	0.135941	-0.0573019	0.33502	-0.896467	0.0129961	1.15659	0.91531	-0.428277	-0.539688	-0.766662	2.06195	-0.167071	0.169216	-0.125066	0.87911	-0.816446	-0.212741	-0.424595	-0.707044	-0.0372115	-0.422115	0.209689	0.523194	0.0408048	-0.950635
PQBP1	-1.31098	-0.44175	-0.473714	-0.586043	-0.745004	-0.0969901	-0.163569	-1.33479	-0.231276	-0.950139	0.109076	1.21078	-1.51549	0.128606	0.0268775	-0.287706	0.235181	0.173771	0.355481	-1.0918	-0.22128	-0.242079	-0.924318	0.12087	-0.215711	0.855106	-0.802799	-0.442239	-0.274684	-0.0133679	0.251529	0.117959	-0.170365	1.22886	0.421788	-0.139548	-0.0361638	0.769869	-0.633965	0.913191	0.319528	-1.27691	0.391643	-0.381958	-0.343911	-0.347199	0.276071	-0.322202	1.12508
PRAF2	-1.31802	0.370513	-0.618209	-0.356834	-0.26459	0.451423	-0.207954	-0.358766	-0.141902	-0.513717	-1.11741	-1.32782	-0.310015	-2.08327	-0.629128	-0.281405	-0.527909	-0.590097	-0.178098	0.507492	0.776438	-0.162288	0.106381	0.253817	0.0717905	-0.0734945	0.149719	-0.263298	0.205072	-0.736674	-0.220635	0.433576	-0.239994	-0.201374	-0.531601	0.318594	0.142219	0.273427	-0.105529	-0.251502	-0.292203	-0.131761	-1.21222	0.929998	-0.892192	-0.0679632	1.20418	0.546962	-1.18941
EIF5B	-1.10808	-0.600963	0.968912	0.0380817	-0.285691	0.196506	-0.265938	-0.0056337	0.342282	-0.420479	-0.153329	-1.51252	-0.641444	1.11349	0.915547	-0.247924	-0.974237	-0.491289	0.0141701	0.49289	-0.181971	-0.895045	0.222374	0.0843883	-0.0214173	-1.03337	0.397146	-0.0604736	0.0372567	-0.588925	-1.42459	-0.274719	-0.813574	-1.33925	-1.24197	-0.335033	-0.73332	-0.234229	-0.302858	-0.818884	-1.06859	-0.08427	-0.42735	0.0178232	-0.022022	-0.304742	-1.23227	-0.668379	-0.493421
EDF1	0.026582	0.0866058	-0.91213	-0.743619	0.415847	0.262129	-0.324271	-0.219218	0.494371	0.0300459	-0.159917	0.287508	-0.999641	0.221161	-0.265819	-0.249662	-0.0130872	0.150911	-0.164775	-0.865749	-0.626086	0.708702	-0.905305	-0.858464	-1.41096	0.498009	0.0171888	-0.274305	-0.331581	-0.135787	-0.244446	0.87182	0.4768	0.990283	0.5703	0.738126	1.16418	-0.885038	-0.341357	1.19349	0.362862	-0.605554	0.417056	0.442835	-0.506514	-0.562305	0.0222163	-0.713696	1.26299
DNAJA2	0.738784	-0.264693	0.132347	-0.115714	-0.373869	-0.020407	-0.0894334	-0.451402	-0.50487	-0.24113	0.419852	0.336391	0.0455536	0.576663	0.381508	0.00674613	-0.454727	-0.0113241	0.197143	0.122809	-0.519079	-0.332534	0.45738	-0.00296396	-0.389173	-0.199266	-0.573777	-0.323162	-0.11677	-0.56125	-0.687287	-0.86646	-0.0536696	-0.336426	-0.28707	-0.793515	0.048787	-0.361265	0.55244	0.578103	-0.137977	-0.217032	-0.257557	-0.612573	0.135623	-0.15429	-0.188463	-0.136071	0.848671
BRD4	-1.57452	-0.521183	-0.731652	-0.759152	-1.31846	0.543345	1.46168	-1.10396	0.0948617	-0.531848	-0.837366	-0.442177	-0.812247	-0.493647	-0.785669	-0.481662	0.138139	-0.776772	-0.293098	-0.0489587	0.222151	0.215191	-0.815039	-0.117223	-0.0991636	-0.236049	-0.573335	-0.916376	0.33668	0.00613348	0.217091	0.422965	0.146192	-0.0347355	0.00458752	0.0290867	-0.141685	-0.212283	0.27492	-0.826203	-0.750323	-0.269476	0.118489	0.132634	-0.0293167	0.840797	-0.173966	-0.237582	-0.20793
CUTA	-0.0729363	-1.08535	-2.3702	-1.12253	0.140821	0.282779	-0.0203228	-0.291851	-1.54184	-0.916604	0.455347	0.918916	0.278809	-0.0783707	-0.393067	1.73901	0.0929075	0.666001	-0.700382	-1.26846	0.181879	0.459982	-2.30236	0.397757	-0.646632	0.480106	-0.649794	-0.424881	0.154452	0.244299	-0.146932	-0.215383	0.533705	1.27692	0.990431	0.116353	0.513286	-1.80595	0.0463153	1.82537	0.573039	-0.0605859	0.124562	0.0626745	-0.0734221	0.865407	-1.18825	-0.531982	0.77056
PFDN1	-0.256935	-0.0223046	-0.791205	-1.06224	0.389502	-0.0151256	-0.214237	-0.277515	-0.879593	-0.143873	0.327386	0.461474	-0.999403	0.179864	-0.0460664	0.723887	-0.663308	0.698603	0.816843	-0.434764	-0.113597	0.596966	-0.871646	0.396209	-0.250634	0.734564	-0.577159	0.321639	-0.411732	0.467057	-0.726897	0.63469	0.626304	0.342523	1.05009	0.126941	-0.0425762	0.149987	-0.130316	1.46569	0.353891	-0.889244	1.28103	0.0279381	0.0737381	-0.332943	-0.560738	-0.0385144	0.1105
PPP1R11	-0.833184	-0.929249	0.197103	0.057499	1.03618	-1.15531	-1.12476	-1.87453	1.50408	0.0471626	0.414364	1.23116	-1.49966	0.334447	0.408137	0.462034	-1.75513	0.917661	0.224323	-1.67699	0.87719	0.26093	-0.783984	-0.720933	-0.246251	-0.130891	0.0959921	0.0333646	-0.195995	-0.0257038	-1.95523	-0.172884	0.0460819	0.695537	0.416369	-0.00588457	-0.610356	-0.395058	0.23737	0.923207	0.714782	0.0214077	0.21541	-1.26866	-1.17945	0.342725	-1.137	-1.29021	0.899132
NOL3	0.514678	2.28821	0.295818	-0.315773	1.48906	1.9161	0.173944	1.17087	-2.83176	-0.939612	-1.40139	0.491656	-0.851775	-1.66113	-0.411467	0.661987	-0.0751292	-0.173589	0.64869	0.842866	-1.95113	2.76292	-1.43375	-1.77014	0.112237	-1.15137	-0.4135	0.471955	-0.660574	1.89436	-0.263799	0.819072	0.40402	0.635796	0.438762	-0.248538	2.10573	0.6792	1.09888	-0.122624	2.74052	-0.568315	-0.0152659	-0.00639841	0.288047	1.36483	0.606399	0.00439375	-0.825174
WDR1	-0.0786171	-0.566126	-0.407771	-0.546933	-0.501697	-0.834955	-0.60717	-0.251628	-0.16423	-0.254099	0.0235009	-1.84269	-0.579771	-0.406206	-0.268002	-1.43601	-0.739247	1.36583	1.01108	1.44955	0.235508	0.973775	0.0781646	0.721763	0.69994	1.533	0.33215	1.34212	1.24908	1.27374	-0.125708	-0.0278875	0.541787	1.09176	0.684828	1.82778	0.556391	0.798201	1.83529	-0.394452	1.11343	0.800925	0.700654	1.01455	1.86435	2.41284	0.727092	0.992073	0.323593
ROCK2	-1.21473	-0.860814	0.426611	-0.0814268	-1.17934	-0.632852	-0.537574	-0.441472	0.833573	-0.155784	-0.991126	-0.334124	-0.787609	0.083174	-0.233069	-1.01515	0.228085	1.26402	0.349639	1.60548	0.847525	-0.191614	1.22079	0.117104	1.39321	-0.808693	0.159931	0.986192	-0.267271	-0.201996	-0.286489	-0.333003	0.563893	-0.296227	-0.255845	0.197759	0.999472	0.207623	-0.0985229	-1.23485	0.0144858	-0.575476	0.212431	0.628635	-0.492701	-0.522495	0.95993	-0.299942	-0.143833
CPNE3	0.413176	0.176319	0.650711	0.435163	-0.486585	0.983661	0.431037	0.149491	-0.480955	0.638669	0.14103	-0.689734	0.310866	0.274781	1.13111	0.148978	0.882549	0.0979432	-0.888606	0.829484	-0.880779	-0.493049	0.132223	1.6274	0.266568	0.280178	0.223536	-0.0269579	-1.28104	-0.112738	-0.141793	-0.810642	-0.365784	-0.595297	-0.48765	0.326172	-0.337761	-0.200689	0.818004	-0.970959	0.15852	0.40395	-0.760922	1.10917	-0.0293167	-0.239876	0.198747	-0.0181054	0.418132
CLUH	1.13305	0.371567	2.04833	1.0474	1.61712	0.950362	1.04976	0.819119	0.764774	0.190857	-0.816028	-0.495335	-0.965002	2.16146	3.84897	-0.365439	2.24873	-1.24643	-1.32445	-0.420462	1.00925	-0.823016	-0.145687	0.92515	-0.678129	-1.18734	0.612147	-0.195601	1.12079	-0.905155	1.09704	-0.661853	-0.436619	-0.842952	-0.648602	-0.469957	-0.253719	-0.231019	0.314036	-1.05237	-0.475958	1.17978	-1.32664	0.109103	-0.651979	-0.446385	0.626913	0.0802538	2.33672
TSC22D2	0.395442	-3.64157	-0.161955	0.48644	-0.371133	-1.53591	-0.13189	0.151442	0.110307	-0.146641	1.45071	0.767199	0.735229	-0.338248	0.275065	-0.769571	-0.210471	0.845186	0.275609	0.701738	-0.995616	-0.237743	1.01726	-0.912871	0.401456	0.447266	-0.0808805	-0.404688	-0.0257757	-0.631742	1.49621	-0.65772	-0.231917	-1.36931	-0.0932537	-0.072355	0.227433	0.495107	0.293896	-0.378989	0.378948	-2.02677	1.01568	-0.091314	-0.138031	-0.214702	-0.195483	-1.74222	0.520703
DNAJC13	-0.293208	-0.694982	-0.488711	-0.329588	-0.198918	-0.268108	0.0230463	0.0169945	0.339965	0.762549	-0.143539	-0.821179	0.201182	0.164197	0.943258	0.480453	0.0299689	-0.412257	0.344718	-0.0506932	0.440164	-0.545524	0.752862	0.211303	0.00650614	-0.498886	0.38711	0.122481	0.542577	-0.941599	-0.304704	-0.0206478	-0.11966	0.138887	-0.755491	0.0213111	0.334945	-0.11271	-0.0775131	0.480584	-0.0841995	-0.0942736	-0.126515	-0.123366	-0.060471	-0.154652	0.299885	-0.738109	-0.712816
CNOT3	-0.388306	-1.39446	0.399086	0.0517193	-0.0976541	-0.0824055	-0.599114	-0.934304	-0.280276	0.384542	-0.303993	-0.422063	-0.255411	0.564408	0.353931	0.305774	0.679886	-0.65206	-0.645823	-1.14426	1.65213	-0.642429	-0.333185	-0.13747	-0.625936	-1.02287	-0.143646	-0.500147	-0.430605	-0.63512	0.326034	-0.0526252	-0.602517	-0.206148	-0.101962	-0.0855018	-0.320911	-0.119203	-0.530453	-0.528413	-0.879844	-0.630232	-0.453127	-0.76665	-0.45541	-0.865736	0.0260532	-0.956108	-0.227358
DNAJB6	-0.135631	-0.725227	0.747303	0.358652	-0.227095	0.228296	0.508984	0.00542656	-0.4421	0.139404	-0.0772931	0.303943	0.220911	-0.0722355	-0.0662254	0.0829012	-0.34385	-0.0580164	-0.446237	0.0923246	0.431657	0.434976	-0.302198	-0.958457	0.0334645	0.815856	-0.307823	0.536642	-0.852058	-0.0958687	-0.0862249	0.715257	0.619747	0.27871	0.6625	0.809007	0.0298942	1.1743	0.332825	0.94946	0.37275	-0.326267	0.382647	0.193047	0.0858971	-0.99269	0.0556489	0.0152874	-1.44249
COQ9	1.38423	0.696993	-0.403575	-0.39396	-0.13213	2.06907	-0.142359	2.94605	0.315893	-0.450714	-0.43964	-1.26514	-0.233673	-0.0786611	1.19369	1.57562	-0.31357	1.8454	-0.396668	-1.94622	-1.16224	1.25345	-0.010727	-1.28913	-0.813657	-0.967421	0.364309	0.616374	-1.39425	0.161131	-0.432696	0.0725681	0.872272	-0.49241	-0.181261	0.105758	0.148486	-0.49415	1.24579	0.752993	-0.275373	1.0022	-0.31647	-0.803484	-0.256572	-1.11434	0.236144	-0.436685	-1.31455
GGCT	0.879755	-0.636771	0.723129	2.92655	-0.528904	0.0146547	2.33922	-0.516582	-0.280091	0.0277288	0.0965533	0.235729	-0.79453	-0.136785	0.369527	-0.104214	-0.126307	0.545817	0.403337	-1.85599	-0.541292	0.575908	-0.256286	-0.319854	0.215472	0.0625221	-0.134969	-0.20205	0.110625	0.0736426	-0.131056	-0.478575	0.146283	1.34551	1.32021	-0.347508	-0.189485	0.851554	-0.181593	0.325294	-0.464034	-0.330499	0.916027	0.142874	-0.273531	-1.27085	-0.65736	0.746329	0.118384
NDUFS7	3.25529	1.47533	0.129373	0.231013	1.02379	0.502078	0.820273	1.92243	0.710032	0.455725	-0.488801	-0.712101	0.295088	1.57743	2.18231	0.747516	2.63215	0.698086	-0.993277	-0.212558	0.741728	-0.205563	-0.0613966	0.693052	-0.00328656	0.982543	1.00452	0.179833	-0.515863	-1.1208	1.09078	-0.784365	-1.09395	-0.611775	-0.77363	-0.564502	1.42301	-0.452672	0.417354	0.213116	-0.599208	-0.128309	-1.46464	-0.0606472	-0.0293167	-0.43819	2.1169	0.110189	0.228032
NDUFS2	2.50215	0.951508	0.719821	0.551519	0.556063	0.614556	-0.123408	1.67758	0.629641	0.610042	-0.948433	-0.674171	0.157831	1.24073	2.09515	0.859938	2.22165	0.646022	-0.388503	0.246945	0.991456	-0.299666	0.727175	-0.160103	-0.359743	0.174526	0.527722	-0.580881	-0.00765109	-0.862983	0.845223	-0.843954	0.449889	-0.608076	-1.03385	-0.738002	0.543556	-0.289018	-0.148931	-0.556912	-1.02107	0.196477	-0.802088	-0.307724	0.333548	-0.664446	2.48296	0.287097	-0.450308
ZPR1	-0.108407	0.237909	-0.066239	-0.837751	0.50263	0.19568	-0.585173	-0.882963	0.0517077	-1.02964	-0.472006	-0.6498	-0.682101	1.0688	0.5433	1.02972	0.0481185	-0.148913	0.313197	-0.167264	0.255999	-0.570139	-0.37338	0.582462	-0.468986	-1.16849	-0.907288	-0.955011	0.677515	0.0787381	-0.473274	0.802207	-0.215674	0.0654068	0.265779	-0.26664	-0.722687	-0.501656	-1.01732	0.246181	0.197951	-1.03949	0.374244	0.0680109	-0.211431	0.718257	-0.772421	-0.817611	-0.254491
NIPSNAP2	1.08107	-0.467038	0.178423	-0.393613	-0.117786	0.697247	-0.271165	1.98537	0.549517	0.0115192	-1.14249	-2.03513	0.209356	0.102068	1.04558	0.288862	-0.511408	1.28151	0.940296	-0.82278	0.565253	0.26601	0.326567	-0.246821	-0.207405	-0.397222	0.728563	1.66781	-0.446544	0.474978	-0.34948	-0.714727	-0.52622	-0.429013	0.0885215	0.23031	0.515434	0.444469	1.7905	-0.0385266	-0.77108	0.686492	-0.313014	-0.466485	1.40844	-0.218151	1.0302	0.226852	-0.0872594
PDCD6	0.173979	1.17438	-1.27804	-0.829077	0.462812	1.61095	-0.836362	-0.554348	-1.14593	0.230595	-0.299253	4.19527	-0.454013	-0.0872521	0.0915495	1.09365	0.482114	0.937727	-1.42473	-0.59177	-0.238511	0.2743	-1.08905	-0.974294	-0.677134	0.442866	0.0214059	0.424112	0.651935	-0.147994	0.716978	0.378288	0.332133	0.612938	1.1215	1.26001	0.672403	-1.0952	0.0437558	1.19186	0.382638	0.156519	0.265148	-0.644221	-0.157038	-0.154441	-0.343367	0.169504	0.371015
TBCA	-0.041045	-0.16984	-1.40585	-1.22973	-0.00608314	1.07165	-0.922803	-1.00087	-1.05671	-0.300716	-0.378451	0.205552	-0.506797	0.0472003	-0.631373	0.450443	-0.514925	0.690704	0.478242	-0.180886	0.0263061	0.264215	-1.3847	0.403525	-0.094963	0.661737	-0.592619	0.520355	-1.10925	0.282373	-0.888776	0.879715	0.562969	1.37903	0.676851	0.571508	0.743707	0.905386	-0.169871	0.333058	0.196662	-1.0631	0.882007	0.254596	0.0992747	-0.0496498	-0.641241	0.279236	0.0748078
ATP6V1G1	1.08552	-0.333562	-0.873538	-0.307413	0.0970645	-0.222365	-0.548644	-0.24486	0.0487132	0.958401	0.443407	0.663938	-0.2983	-0.77736	0.422237	1.49764	-0.389099	-0.638372	-0.598227	-0.81649	-0.904498	0.476472	0.401538	0.55954	-0.365686	-0.99161	1.81349	-0.0511814	0.312172	0.266447	-0.0388586	-0.0043407	0.794342	0.874062	0.384931	0.493506	-1.06895	-0.174657	-2.0337	-0.373631	0.0640301	0.310419	0.481593	-1.15323	-0.584062	-0.675582	-0.432573	-0.487057	-0.390609
VPS4B	-0.247297	-0.116342	0.257636	0.357985	-0.46215	0.316485	0.328854	-0.194305	-0.138266	-0.328412	0.769103	-0.521943	0.271289	0.00680885	-0.472229	-0.106763	-0.785283	0.453247	-0.0749016	-0.0801202	0.137866	0.136033	0.412663	0.0630381	-0.222884	-0.473382	-0.116252	-0.301999	-0.0706867	0.729852	-0.193167	-0.48632	-0.460299	0.00865444	-0.0672899	0.191685	-0.677484	0.0398088	0.122549	-0.00404598	0.581001	0.262096	0.330853	-0.790572	0.105794	-0.136548	-0.736476	-0.60785	-0.0638408
MACROH2A1	-0.0928028	0.327047	0.308971	0.541224	-0.597541	1.52743	0.535026	0.362216	0.670225	1.44206	-2.01743	-1.467	-0.570744	0.34038	0.201773	-2.16947	-0.773678	-0.154985	-0.848119	1.43974	1.86545	-0.372352	0.678263	0.927394	-0.0264022	1.32654	0.380225	-0.326517	0.522833	-0.755008	-1.30157	-1.16498	0.147437	-1.29429	-0.731221	-0.786788	0.54126	-0.152569	1.54115	-0.443653	-0.631865	1.19545	-1.08089	-0.172884	1.33865	0.861685	1.05328	0.864306	1.34371
SH3BGRL	-0.996034	-1.21366	-1.18318	-0.384098	-0.406916	0.317364	-0.199287	-0.549696	-0.437073	-0.486361	-0.0210017	-0.0500192	-0.467808	-2.32636	-1.19088	-0.100477	-0.869162	2.23925	1.93064	0.437359	-0.895095	2.25323	-0.624938	-1.72984	0.900722	1.67877	-0.491321	1.56699	-1.10918	1.85039	-0.757194	0.0387201	2.23542	1.16575	3.03196	1.49185	1.88916	1.46147	1.29683	1.12152	1.34005	0.338563	1.24359	0.146226	1.36389	0.701439	0.365864	0.132344	-0.983259
FLNB	-1.49431	1.30689	3.05752	0.379906	-0.19964	0.766529	0.92557	0.527401	0.537654	-0.72017	-0.65156	0.489947	-0.0409973	-0.0786611	-1.43577	-0.875455	-2.188	-1.31435	-0.878813	-0.582205	1.10949	-1.23081	-1.21031	-0.819042	0.0130303	-1.63966	-0.478472	-1.64517	-1.62765	-0.789197	-0.374845	-1.8306	-1.43288	-0.183473	-0.880932	-1.60604	-2.0363	-1.81454	-1.42342	0.539616	-1.02098	-0.859217	-2.02289	0.0755012	-1.85369	-1.27344	-1.77625	-0.233025	0.0333835
NDUFS6	1.68868	1.46108	0.150468	0.343051	0.5923	1.11842	0.837573	1.38283	0.509441	-0.615213	0.67926	1.31796	0.136946	0.26005	1.19768	1.05539	0.714627	0.948178	-0.430557	-1.1544	-0.22154	0.84158	0.0516851	-1.33	0.494007	-0.545125	-0.346947	-0.506296	-1.30507	-0.108693	-0.684062	-0.380585	0.0376559	-2.02947	0.0690754	-0.454958	-0.613039	-0.482885	-0.325324	1.22597	-0.404394	-0.465597	-0.57275	-1.2084	-1.24799	-0.663805	-0.170989	-1.80874	-0.533755
PEX14	-0.553262	0.280449	0.529784	-1.094	-0.127666	0.548257	0.284561	-0.362345	-0.549597	0.261469	0.460969	1.85315	0.197924	0.185287	-0.41885	0.357954	-1.36072	-0.0252553	-0.787	-0.92276	-1.30745	-0.163311	-0.0620111	0.331899	-0.438221	0.124539	0.768375	-0.643687	0.760082	0.111248	-0.681282	0.219712	0.873708	0.752965	0.0697552	0.572086	-0.704456	0.976452	-1.32322	-0.563734	0.248721	-0.347132	0.111159	0.0405237	-0.259639	-0.893429	-0.482274	-0.835588	0.388842
CS	1.3807	0.615144	0.848514	-0.125631	1.07066	-0.122307	0.246328	1.57014	0.88947	0.424624	-1.78516	-1.1411	-0.303948	0.643306	1.34752	0.546761	-0.0924719	0.336792	0.439429	-0.137215	0.461825	0.311001	0.147147	0.517553	0.0358111	0.138945	0.502623	1.53114	0.0638051	0.441876	-0.54028	0.3109	-0.0879182	0.730223	-0.832381	-0.700673	-0.322897	-0.174303	0.94922	-0.417877	-0.798639	0.486276	-0.709063	0.116035	0.848877	0.0949792	0.956567	0.817481	-0.599269
SPAG7	-0.716994	-1.08179	-0.277147	-1.04855	-0.317437	0.356003	-1.20359	1.12158	-0.643365	-0.899769	-0.675671	-0.351015	-1.0728	0.147269	-0.311345	-0.354888	0.235954	2.43896	1.8818	1.23799	-0.25074	-1.0993	-1.29536	0.065881	0.78803	0.28213	-1.64973	-0.252019	-1.16735	0.404785	-0.0160723	-1.55211	-0.684103	-0.0178361	0.416355	-0.648311	-0.0665666	-0.836517	0.948053	-0.631794	-0.463617	0.56013	-0.499436	-0.478594	-0.214419	-0.678333	-0.239995	-0.4499	-0.066275
SEC22B	-0.0261293	-0.120816	-0.75788	-0.291428	-0.353369	0.531565	-0.327677	-0.230865	0.770646	0.000306615	-0.183683	-1.45376	0.41262	-1.77031	-0.854449	-2.34477	-1.01445	-0.71019	-1.14932	0.486597	0.0256632	-0.815887	0.323721	0.662051	-0.0256141	-0.337555	1.34999	-0.822514	-0.0865654	-0.915439	0.380312	0.209668	-0.352156	0.0506675	-1.22294	0.025504	-0.626331	-0.389568	-0.281378	-0.835113	-0.356147	-0.486915	-0.763323	0.367803	-0.305049	0.155036	-0.706376	0.294944	-0.598918
PRPF40A	-1.22693	-0.855435	0.0387853	-0.546173	-1.41631	-0.424078	-1.34444	-1.69342	-0.785808	-0.418014	-0.490621	0.23843	-1.62184	-0.368444	-1.1023	-0.135295	-0.0547626	-0.67237	0.518992	-0.370835	-0.600922	0.00862263	-0.808039	-0.27688	-0.290828	-0.142428	-1.34798	-0.965919	-0.00765109	0.0970748	-0.0456066	-0.112385	-0.412323	0.738079	-0.0877929	0.0193374	-1.83058	0.696134	-0.0367684	0.32382	-0.408466	-1.59561	0.207903	-0.31586	0.309067	-0.237974	-0.135705	-1.13166	-0.0750072
MTX2	1.09804	0.660518	-0.076697	-0.290644	1.2416	0.429497	-0.527084	0.838621	-0.1271	-0.688265	-1.08823	-1.72063	-0.306987	0.145819	1.20243	0.364948	-0.174848	0.715403	0.036469	-0.764065	-0.237543	0.195389	-0.310887	0.342806	-0.422159	0.0554799	-0.416151	1.12105	0.184847	-0.654934	-0.322846	0.210092	0.129243	-0.0547991	-0.546033	-0.412019	0.413602	-0.344799	1.18619	0.0130164	-0.74173	0.0792743	-0.261998	0.10565	-0.014325	-0.471451	1.18981	0.155293	-0.389213
VPS26A	1.44111	0.362358	0.590659	0.52502	0.671997	0.313472	0.489188	0.299692	0.562426	0.772018	0.103366	-0.884839	0.64753	0.116045	0.395267	-0.761274	0.413292	-0.903124	-1.59136	-0.45481	0.866362	-0.798554	1.29063	0.416862	-0.35809	-0.478081	0.665044	-0.51332	0.435059	-1.25225	0.273656	-1.53013	-0.777611	-0.982998	-1.19013	-0.656394	0.0533951	-1.05316	0.34029	0.123182	-0.974784	0.289169	-1.33318	-0.607801	-0.108728	-0.612099	-0.171069	-0.44933	-0.0288083
PMPCB	0.190597	1.06225	0.762165	0.122983	1.08706	0.141142	-0.030888	0.482775	0.956029	-0.127558	-0.8842	-1.16183	0.0240562	0.723333	2.38234	-0.0714913	1.09648	-0.188189	-0.69638	-0.488248	0.516019	-0.995692	-0.134228	1.43419	-0.0694369	-0.836016	0.42156	0.784782	-0.376967	-0.621495	0.491608	-0.40216	-0.721243	-0.55788	-0.868798	-0.627369	0.148438	0.0802867	0.42185	-0.330205	-1.65492	0.0817445	-1.47511	-0.188962	0.114587	0.203899	-0.0938546	0.0627417	1.34449
PSIP1	-1.80982	-0.645761	-0.911265	-1.10625	-1.38539	0.604593	-0.981065	-1.23034	0.109606	-1.02137	-1.83226	-1.09704	-1.16476	-0.556663	-0.507728	-2.32718	-3.11175	0.047552	1.13279	-0.193843	2.2689	0.722587	-1.4905	-1.20086	-0.575944	1.2183	-2.03578	-0.542646	-1.16277	0.409519	-3.45742	0.912512	0.863291	0.682803	0.587047	-0.184977	-0.745066	1.31707	0.277544	2.28376	0.103639	-0.64816	0.899476	0.0750376	1.23494	1.35551	-0.712482	-0.0435253	1.34665
GPC4	-1.09827	-0.591801	-2.94067	-0.517856	-1.76287	2.77398	-1.37223	-0.31008	-1.00525	-1.81538	0.460028	-0.430159	1.9948	-2.35736	-2.09123	-0.567224	-2.23176	1.99984	0.226409	0.513584	-1.0823	-1.06634	-1.98728	-1.40007	-0.406666	-0.757049	-1.90591	0.8559	-1.25549	0.315322	-0.832744	0.32699	0.880457	-1.22391	1.87183	-2.56122	-0.7252	-0.304011	0.407358	-1.75118	0.478476	0.508917	2.40808	2.07594	0.0502234	-0.721123	-0.934823	-0.842297	-0.251818
NDUFS3	2.2504	2.06078	0.425766	0.188794	0.956317	1.40207	1.02278	2.21033	1.29651	0.222406	-0.933762	-0.88943	1.72263	0.874554	1.85571	0.993198	1.31536	0.535502	-0.925508	-0.276312	1.00886	-0.103372	0.775459	0.211091	-0.710314	-0.142158	0.229709	-0.350511	-0.26609	-0.752249	0.307062	-0.416788	0.191873	-0.771367	-1.10246	-0.568818	0.513786	-0.80958	-0.0406716	-0.373876	-0.755727	0.113694	-1.02927	-0.696506	-0.0293167	-0.480884	1.10809	-0.394606	-0.333591
SRSF10	-0.932206	1.45932	-1.32603	-1.0145	-0.141568	1.61234	-0.964648	-1.30839	-1.02833	-0.443203	0.129711	1.44665	-1.58437	-0.372251	-0.922131	-0.193509	0.0700776	0.0655052	0.874503	-1.07852	-0.00634917	0.944232	-1.70504	0.044598	-0.521958	0.599768	-0.0710255	0.201447	-0.438207	0.0894805	-1.66119	0.747956	0.573667	2.02629	1.01393	0.671366	0.263683	0.450961	-0.167774	2.45948	0.200293	1.18053	0.772577	-0.51805	-0.619385	-0.634742	-1.74582	-0.842661	1.08302
HSBP1	0.153231	-0.598781	-0.511469	-0.7962	0.9785	-0.319446	0.0276045	-0.257679	0.308672	-0.251894	1.27286	0.204595	0.386801	0.0986185	-0.376085	1.38784	-0.900601	0.0264723	0.394957	-0.000489596	-1.46307	-0.774265	-1.55345	-0.434531	0.523293	0.190075	0.377434	0.231661	0.275101	0.15824	-0.481496	0.107834	0.192462	0.12586	0.250241	0.534112	0.541809	0.124382	-0.946582	0.437701	0.021151	-1.31945	0.0391509	0.632702	-0.556653	-0.799153	-1.42452	-0.632218	0.326454
ECI2	0.860891	-0.824182	-0.158146	-0.879081	1.15189	0.450414	0.935936	1.33498	0.344537	-1.20182	-1.09286	-1.27236	-0.13083	1.00545	1.24497	1.07795	-0.591257	0.355751	-0.49264	-0.759153	0.0880563	0.105818	0.015975	1.45563	-1.59571	-1.00477	0.499444	0.701726	-0.717961	-0.184688	-0.442258	-0.696923	-0.567504	0.643051	0.0710379	-0.495352	-0.140435	-0.690219	0.874448	1.07749	-0.975294	0.0315744	-0.730289	0.15803	-0.157881	-0.127648	0.461927	-0.244708	-0.701592
KHDRBS3	-1.12419	-2.85887	-0.438685	-0.0503392	-2.23232	-3.38959	1.31744	3.93214	-0.444646	-2.61281	0.916676	2.41719	0.401254	-1.13981	0.612401	-1.10282	1.88943	-1.15994	1.51115	0.900259	-1.54785	-0.661809	-1.28857	-0.436163	-0.394685	2.19372	-1.14888	1.17299	1.09288	0.648156	-2.13458	-0.776511	0.0310707	0.662279	0.357404	0.0539794	-1.17699	0.949353	0.217673	0.158539	-0.23814	-1.06691	0.850244	-0.596207	0.0763531	0.624739	-0.0705337	-0.0665071	-1.09633
BANF1	-0.0698874	0.832554	-0.98866	-0.447791	-0.419909	1.78568	0.153704	0.069624	-0.839132	-0.841702	0.10849	0.842903	-0.639466	-0.137303	-0.232106	0.548447	0.4748	0.976102	0.189159	-0.189401	-0.61749	-0.0835564	-0.986493	-0.157461	0.466073	-0.186094	-0.361158	0.886822	-1.29336	0.52458	-1.22216	0.221498	0.951973	0.702682	1.15798	-0.329631	0.907402	-0.0581416	-0.256097	1.76414	1.03401	-0.693704	0.173121	-0.804108	0.447567	-0.0347871	-1.3215	-0.904294	-0.470651
SF3B1	-1.30065	-0.85654	0.395183	-0.34245	-1.11348	-0.151871	-0.478447	-0.661831	-0.122818	-0.210858	-1.03057	-0.458993	-0.790729	0.152168	-0.246943	-1.18612	-1.28505	-1.38704	-0.394278	0.411721	0.471866	-1.04469	0.101603	0.616916	-0.50619	-0.162624	-0.391009	-1.09123	0.860583	-0.326741	-1.82172	-0.89228	-1.00187	-0.329498	-1.16117	-0.695989	-1.34625	-0.363179	0.12077	-0.744083	-0.766448	-0.753015	-0.627673	0.10527	0.157948	-0.118752	-1.51814	0.469945	0.718806
CSDE1	-0.258172	-0.249893	0.63463	0.110285	-0.0390362	0.331862	0.260794	0.218974	0.312341	-0.360461	-0.654771	-1.71418	-0.0823635	1.07497	0.373503	-0.838199	-0.247481	-0.873582	-0.701981	-0.0252441	-0.574566	-1.2198	0.501881	1.37098	-0.2604	-0.357286	0.436129	-0.983853	1.09672	-0.466227	-0.165947	-1.05153	-0.539206	-0.325665	-0.802355	-0.374167	0.0273347	-0.419393	0.222629	-1.28588	-1.02402	0.149052	-0.395118	1.11282	0.22109	-0.0254784	-0.724046	0.257372	0.603476
PRKRA	0.33057	-0.048954	0.179925	0.180804	-0.177659	0.206269	0.132682	-0.525156	-0.71211	-0.715463	-0.37981	-0.218405	-0.43778	-0.170639	-0.12566	-0.8081	-0.581223	-0.248151	0.316441	0.027117	-0.264159	0.237851	-0.983286	-0.221814	-0.431468	0.244519	-0.873204	0.536613	-0.350293	0.0787759	-1.00421	-0.0704948	-0.284126	0.233848	-0.0696508	0.235045	-0.0078308	-0.369113	0.377716	1.30752	-0.18597	0.247419	0.0202434	0.233805	0.803672	0.196603	0.510834	-0.0753034	-1.73989
LYPLA1	0.115226	0.578395	1.72272	0.266747	0.209974	0.525549	0.607737	0.236274	0.283348	0.849432	-0.0733632	-0.0441175	-0.107598	0.939367	0.879916	0.737302	0.10179	-0.830605	-1.27669	-0.623504	-0.758375	-0.222503	-0.0318438	0.065881	-0.657389	-0.593473	0.375496	-0.287646	-0.403437	-0.650691	0.18916	-1.45024	0.087026	-0.133546	-0.0768618	-0.472408	0.37505	-0.596966	-0.846748	-1.054	-0.128847	0.186679	-0.658114	0.0332917	-0.65004	-1.14915	-0.363403	-0.124602	0.587582
SNRNP200	-1.0138	0.206959	0.694766	-0.480487	-0.562098	-0.0766146	-0.472991	-0.910837	-0.26118	-0.710526	-1.02943	-0.85371	-0.401399	0.24916	0.0646443	-1.45012	-1.05342	-1.08876	-0.450336	0.797215	0.883714	-1.25121	-0.208484	1.11976	0.093998	-0.219517	-0.290111	-0.960884	0.915702	-0.5227	-0.716146	-0.723194	-0.865707	-0.598164	-0.679992	-0.639416	-1.0354	-0.335563	0.330662	-0.808574	-1.05698	-0.693051	-1.06558	0.68856	0.669135	0.50085	-1.50293	0.0981376	1.23908
TIPRL	0.0845008	0.282069	-0.0711603	-0.714457	0.415847	-0.890999	-1.08877	-0.540739	-0.50186	-0.458719	-0.703273	-0.107769	-0.760504	-0.368305	-0.090499	-1.11893	-0.903797	0.100247	0.73772	0.146029	0.216883	-0.380386	-0.640173	0.846835	-0.950325	0.00267468	-0.337469	-0.225505	-0.251767	-0.722858	-0.609489	1.05706	0.232377	0.71655	0.483485	0.37622	0.504224	0.252032	0.269286	0.0518711	-0.0812731	-0.362502	0.674463	-0.251264	0.730586	0.625914	-0.096093	0.412395	0.61259
PPM1B	-0.879778	-0.89974	-0.581653	-0.780196	-0.0410827	0.331635	-0.893175	-0.496509	-1.31375	0.301862	0.105224	0.240997	-0.312517	-0.712916	-0.983113	0.409198	-0.120924	0.128391	0.291808	-0.303646	0.155641	0.27557	-0.350238	0.166094	-0.194374	-0.637819	-0.3802	0.268033	-0.931495	0.451987	0.203295	-0.454537	0.387384	0.0822124	0.498601	-0.190636	0.860489	-0.00991862	0.185291	-0.545659	0.262464	-0.415012	0.35554	0.233805	-0.226116	-0.644537	-0.326535	-0.0469579	-0.523353
RP2	0.0231351	-0.956259	-0.665713	-0.653441	0.697175	-0.622345	-0.847572	-1.17413	0.322662	1.11465	0.691367	1.50994	-0.0718245	0.104689	-0.217139	-0.207611	-0.812799	-0.362375	0.0298503	-0.643651	-0.476697	0.0130641	0.330559	-1.23329	-0.358488	-0.674891	0.492502	-0.366102	-0.865778	-0.290051	0.0902255	0.457662	-0.0105483	0.325244	-0.28707	-0.310394	-1.00569	-0.638278	-1.24634	-0.138094	-0.0790256	-0.190779	-0.177463	-0.666672	-0.442047	-0.762327	-0.295437	-0.300934	0.246938
CRTAP	-1.28764	-0.458722	0.430807	-0.178803	-0.333578	-1.0152	-0.702845	-0.0173898	-0.577467	0.689713	2.01506	1.89864	0.660815	-0.914001	-2.16117	-1.07673	-0.555366	-1.52802	-0.274519	-0.205533	0.545954	-1.40359	-0.116419	0.065881	-0.0121903	-0.0657255	0.80449	-1.18015	0.761388	-0.652262	-0.278649	1.325	-0.996542	0.314957	-0.741447	0.473822	-1.07416	0.447144	-2.27593	-1.03137	-1.17728	-0.66591	0.645794	1.37695	-0.149982	0.265918	-1.15536	0.235718	0.99698
SLC25A12	0.339266	-0.329974	0.391885	0.393119	-0.358311	0.21008	0.359218	2.93587	0.317383	1.27611	-1.00661	-1.49376	-0.171388	-0.623497	1.23459	0.187136	0.901271	0.250019	-0.263014	0.755036	0.746542	-0.998207	0.547128	0.126808	0.974885	0.727014	0.126815	2.00317	0.20001	-0.574846	0.267415	-1.65206	1.85132	0.308224	-0.693007	-1.36058	1.25498	-0.203803	1.62	-0.131084	-0.622213	-0.155742	0.809623	0.663951	1.32442	1.09115	4.25956	0.547897	-0.734682
PALM	-1.86786	0.283368	0.979072	1.17385	-0.629773	1.83656	0.4241	0.532321	0.23462	0.0879116	2.21473	2.51523	1.38385	-0.348478	2.29797	-0.213612	1.18774	1.28552	-0.014921	-1.14099	1.88655	-1.03717	2.07284	-3.10189	1.11028	0.444511	-2.56865	-3.31916	-1.79993	-0.721278	-2.87393	-4.2675	-1.99012	-2.64011	0.409635	-3.78127	-1.20983	-0.577986	-0.476984	1.12642	-1.08367	-1.38736	-0.139367	-0.961316	-2.07659	-1.21297	-3.16439	-0.0412419	-0.639805
ATP6AP2	-0.603507	1.62565	-0.270436	-1.31503	0.182153	-0.343656	-0.433001	-0.958056	-1.29873	0.485855	-0.934642	1.73362	-0.119956	-0.0786611	0.140517	0.35366	0.225125	-0.556152	-0.207424	0.0942614	0.190975	-0.553249	-1.14892	-0.151274	-1.15529	-0.797734	0.670743	-0.858413	1.37644	-0.629305	-0.169041	1.06132	-0.829283	0.266347	-0.252381	0.373343	-0.259782	0.224839	-0.582135	-0.147285	-0.898257	-0.551816	-0.525483	-1.05607	-0.93499	0.208318	-0.563761	0.237299	0.22971
RNASEH2A	-0.680087	-1.04691	-1.21355	-1.31109	-0.0100753	-0.78004	-1.2089	-0.832039	-1.20351	0.643343	0.413882	-0.940677	0.683754	0.203673	-0.231588	0.14379	-0.116981	0.571731	2.14626	-0.0991875	-1.02182	-0.296287	-1.04669	0.741862	-0.311416	0.589454	-0.10195	-0.137338	-1.39448	0.051746	-0.141906	1.71486	0.236798	1.76957	0.829243	0.670408	0.121156	0.488035	0.353601	0.619533	-0.600684	-0.993018	0.950413	0.858401	0.0532388	0.549907	0.699967	0.171043	-0.350191
EIF3G	0.00769905	0.254643	0.731229	0.26538	0.340741	0.0299196	-0.859899	-0.647415	0.996181	0.0929677	-0.616923	-0.559826	0.0503102	0.368151	0.937703	-0.120432	0.225239	-0.975983	-0.965984	-0.648502	-0.527616	-0.472752	0.292472	0.57777	-0.668476	-0.106242	0.192323	-0.887639	0.712557	-0.826295	-0.461841	-0.392217	-0.248643	-0.706814	-0.594456	-0.516643	-0.793081	-0.499584	-0.102908	-0.348929	-0.576602	-0.746908	-0.579871	-0.23038	-0.929448	-0.558519	-0.559276	-0.729513	-0.20023
EIF3J	-0.514229	-0.648365	-0.00306873	-0.38598	-0.675455	-0.149064	-1.10362	-0.154197	0.439269	0.1428	-0.779799	-0.62172	-0.951355	1.21043	0.2601	-0.550172	-1.32315	-0.553499	0.207373	-0.253442	-0.11055	-0.925987	-0.216551	0.0778357	-0.678535	-0.344794	-0.330012	0.192398	-0.210882	-0.637612	-0.759535	0.643205	-0.479583	0.13585	-0.168037	0.542754	-1.18604	0.175004	-0.348199	-0.489513	-0.518913	-0.616234	0.233653	0.266734	0.0229581	-0.0954136	-0.471737	-0.127412	0.0982162
CBR3	0.111111	-0.885712	-1.09797	0.917213	-0.484767	-1.60698	0.892865	-0.479815	0.994119	0.0729307	0.637667	3.17059	0.117468	-2.8923	-0.3012	0.943117	0.501027	1.47189	1.04951	0.19527	0.979685	1.2598	0.164582	-1.2799	0.631941	0.849183	-1.74007	2.27461	0.37113	1.54465	-1.04253	0.9827	1.68928	1.18571	1.33465	0.744464	0.239535	0.259331	0.517574	2.29965	1.21131	-0.00430202	1.1338	0.233805	0.734349	0.653156	0.553777	0.633092	-0.781684
PSMD10	-0.40819	-0.44882	-0.657767	-0.538208	-0.110081	0.0586061	-0.280136	-1.16532	-0.779612	-0.300815	0.0165389	0.119267	0.124806	-0.702317	-0.606821	-0.279241	-0.0865704	0.371397	0.655874	0.258097	-0.349608	-0.101473	-0.225194	-0.803052	0.0417776	-0.0937526	-0.482748	0.0924699	-0.371342	0.209872	-0.39411	-0.11094	0.236391	0.744096	1.07604	0.510738	0.467015	0.459364	0.623709	0.0987966	0.256023	-0.238544	0.434336	0.938738	0.311955	0.286981	-0.0029076	0.204134	0.0509814
IDH1	-0.0207781	-0.66534	-0.499211	-0.593241	1.09392	-0.421269	-0.118843	-0.546809	1.90553	0.043515	1.16971	0.854665	1.18829	-0.0537262	-0.344367	-0.0148193	-0.879939	-0.0996056	-0.476792	-0.847719	0.0687711	-0.495065	1.11029	0.335239	-0.0768609	-1.28966	0.936322	0.33123	0.20842	-0.0147481	1.03164	-0.689465	0.153041	-1.05884	-0.795935	-0.992787	-1.97565	-0.709783	-0.50431	-0.752782	-0.28474	0.766369	-0.518485	-0.555047	-0.689227	-0.175293	-0.678144	-0.525197	-0.486707
ATRN	-0.148947	-0.143767	0.000834216	0.132988	-0.970006	-0.584783	0.0279076	-0.113293	-0.577417	-0.31681	0.203012	-0.303441	2.93224	-0.528642	-2.42402	0.0545705	0.0667388	-0.739933	-0.87259	1.40524	-0.416057	-0.285469	0.594073	-0.807026	0.537636	-0.349753	0.475914	-0.451626	0.344325	-0.473914	1.36282	1.3359	-0.328238	-0.0898112	-0.732573	0.132875	0.524321	-0.338032	0.232458	-1.53058	1.2442	0.782255	0.529596	-0.831498	-0.358228	-0.742163	-0.230624	0.763286	-0.653655
RBBP9	-0.421767	-0.494582	-0.793155	0.000155287	-0.0441145	1.12443	0.440055	0.0969478	-0.872749	-1.20325	0.206623	-0.0182647	0.59352	-1.1387	-0.440463	0.00290938	0.178084	0.55671	-0.682431	-0.00300589	-0.101941	0.114223	0.43647	0.499904	-0.127215	-0.234464	-0.0850481	0.424512	0.513634	-0.73123	-0.57678	0.266013	0.237224	0.0536123	-0.518514	0.185535	0.376502	0.430479	0.443477	0.366346	-0.607799	-0.060443	0.191267	-1.31561	0.0163792	0.344917	0.0523227	-0.0536209	-0.127361
STAM2	-0.0164553	-0.177368	-0.355147	-0.545119	-0.465942	0.483057	0.261885	-1.06283	0.0558174	0.00686369	0.398561	0.31659	0.149598	0.365773	-0.937206	0.51119	0.899639	-0.192926	-0.262939	-0.600998	0.152801	-0.746008	0.288405	-0.106699	-0.199437	-0.591683	-0.683913	-0.247754	0.525238	-0.129477	0.318992	-0.728028	-0.754015	-0.180832	-0.14864	-0.485629	-0.0316426	-0.412128	0.198046	0.14584	-0.181775	0.0901174	-0.321339	-1.0503	-0.377412	-1.16859	0.0234793	-0.51975	-0.491784
ARL6IP5	1.05196	0.634776	-0.101442	0.763047	-0.848857	-0.416868	-0.0136919	0.938578	1.40138	0.169031	0.601592	-0.865583	0.159831	-1.59356	0.182146	-1.10993	-0.242506	0.521618	-0.267437	0.288756	-0.793545	0.757766	0.634502	0.449844	1.13985	-0.976114	0.209158	0.764043	0.164542	0.191035	-0.927413	-0.5327	-0.00589408	-0.0639933	-0.51603	0.483289	-0.03567	0.804472	0.0364947	-1.59417	-0.0359106	0.168755	-0.233496	1.22339	-0.437354	0.727481	0.296099	-0.395843	-0.537778
DYSF	1.08825	-0.475411	-0.110253	0.00290426	-0.109048	-0.278104	-0.984225	2.56798	-0.445959	2.46892	-0.177341	-0.752367	-0.76593	1.25172	-1.72608	-0.148316	-0.404529	1.03577	-0.218305	0.753096	-0.914236	-0.507819	-0.544221	-0.721361	0.938946	-0.646561	1.67446	0.362186	-0.236796	-0.0230961	0.689957	-0.871213	1.23485	-0.72142	0.188476	-0.650316	0.327406	-0.618053	0.629371	-0.0802715	0.202741	1.39219	-0.697447	0.752595	-1.64913	-0.778196	0.586113	0.704395	-0.502471
BCAS2	-0.508042	-0.651482	-0.146371	-0.484766	0.0920289	-0.362104	-0.606273	-0.851764	-0.942134	-0.689211	0.0887876	0.839642	-0.373501	0.150151	0.180882	0.00388126	-0.649032	0.152718	0.520899	0.0776981	0.598019	0.156605	-0.681288	0.735898	-0.0530088	0.980837	-0.255482	-0.183738	-0.406954	0.127226	-0.496402	0.509701	-0.284854	0.475339	0.258073	0.155658	-1.20679	0.168087	-0.82383	1.28617	-0.433695	-0.703531	0.264769	0.126935	0.0400186	-0.267975	-0.529247	-0.0379699	1.13588
DCTN3	-0.390403	0.305461	-0.262388	0.130925	-0.42661	0.182649	0.0156262	-0.565534	0.263209	0.417123	0.535596	-0.150359	0.397509	-0.0886254	-0.652909	0.251714	-0.0499644	0.0894536	0.00355051	-0.652534	-0.41242	0.521697	0.489433	-0.211216	-0.51635	-0.380463	0.268016	0.00523479	-0.168946	-0.145505	-0.182954	-0.0425554	-0.116621	0.0537568	0.326064	-0.300163	0.0849715	0.124392	-0.0403296	0.999716	0.351221	-0.268269	-0.103787	-1.103	-0.192237	-0.565082	-0.0630823	-0.170545	-0.347201
DNAJC8	-1.47745	-0.551246	-0.285706	-0.369368	-0.623696	0.426271	-0.440604	-0.323916	0.113204	-0.2939	-0.370415	0.793669	-1.10832	0.0773498	-0.532394	-0.114806	-1.2606	-0.0749784	0.412817	-1.63917	-0.956708	0.247804	0.27091	-0.300406	-0.900381	0.0603569	0.0382082	-1.03561	-0.0862321	-0.0028027	-1.31997	0.283774	0.204381	0.403131	-0.0167968	0.367395	-0.703907	-0.137824	-0.716034	0.154423	-0.103501	-1.00304	0.411487	-0.118168	-0.491476	-0.382503	-1.33952	-0.852512	0.592699
SMNDC1	-0.751416	-0.286226	0.183566	-0.574318	-0.473325	0.160877	-0.209235	-0.76056	-0.0454068	-0.284961	0.121883	0.497537	-0.698813	0.419691	-0.12073	0.0235412	-0.779258	-0.984029	0.298954	-0.763968	-0.706268	0.498565	-0.50812	0.346692	-1.10073	0.264898	-0.2712	-0.59669	-0.12163	-0.0394249	-1.38227	-0.285767	-0.238007	0.312806	-0.188084	-0.00158632	-0.0771322	-0.0617007	-0.937183	1.24533	-0.218216	-1.25906	0.135325	-0.75316	-0.589429	-0.40473	-1.72629	-0.619493	0.101524
ATP5PD	0.899205	0.661585	-0.0537236	-0.452042	-0.447674	0.239938	0.84293	1.66195	0.462961	0.220785	-0.00250818	0.399933	0.00268442	0.0457183	0.761405	1.47533	-1.17982	0.679304	-0.180841	-0.28039	-0.460146	1.14602	0.10318	-1.23483	-0.486225	-1.11173	-0.280138	1.47459	-0.254705	0.447789	-1.34232	0.13501	0.67389	-0.323969	0.158411	-0.267146	-0.517315	0.196356	0.807176	0.185243	-0.193526	0.668919	0.148424	-1.3005	-0.056036	-1.01403	0.552424	-0.508706	-1.51068
FLOT1	-0.585294	-0.746061	0.964562	0.862922	-0.588276	-0.0237979	-0.539284	0.383538	0.54122	2.08083	0.130621	-1.18206	-2.3067	1.03997	0.831688	1.04807	0.47647	0.191586	-0.100769	0.0609048	1.25143	0.283401	-1.10944	-1.52956	0.34131	-0.191353	-0.159528	1.20669	-1.06308	-0.632865	-1.38455	-0.151446	0.652	0.542425	-0.26677	0.0570442	-0.215565	-0.35022	0.172549	-0.510609	0.0308896	0.767837	-0.579309	-0.341037	-0.245082	-1.28704	0.951005	0.855624	-0.720444
ATP5MG	1.58062	2.19688	0.149003	0.320786	1.40572	1.11356	1.03925	2.06415	0.96714	0.952824	-1.17543	-1.39273	0.277521	0.433102	1.30016	0.120092	0.873009	0.608872	-0.739428	-0.415592	1.30281	0.59165	0.532571	-0.621493	-0.883025	-0.0155503	0.95949	1.78406	0.355523	-0.548016	0.289115	-0.453676	-0.0471174	-0.609222	-0.911148	-0.916033	1.04916	-1.04086	0.750082	-0.0268173	-0.788332	1.91834	-0.676565	-0.609477	-0.0293167	-0.610616	1.12808	-0.0564665	0.0923436
GLRX3	1.63838	-0.0723726	0.0323042	0.125836	0.434677	-0.233721	-0.0178097	-0.390227	-0.607386	-0.192607	0.33693	-0.116819	0.0532685	1.15274	0.126032	-0.00491048	0.30138	-0.779446	-0.13105	-0.591309	-0.799282	-0.360546	-0.245989	1.04478	-0.232627	-0.0751638	0.387362	-1.03347	0.370311	-0.389472	0.169626	0.0250893	-0.515605	0.0626827	-0.418893	-0.602239	-0.822463	-0.570813	-0.0162655	-0.505196	-0.00731266	-0.306302	-0.257955	-0.327062	-0.631226	-0.569198	-0.332657	-0.329188	0.562533
RSL1D1	0.00930671	1.17028	1.13738	-0.290759	0.0945594	1.36689	-0.169047	-0.548743	0.533972	0.844146	-1.6941	-0.384463	-0.677905	2.04678	0.839835	-0.0411289	1.02354	-1.31109	-1.74285	-0.00393758	-0.740441	-1.72506	-0.468929	0.425731	-0.336639	-0.844272	-0.48285	-0.974217	0.527528	-1.57258	-0.447575	-1.20392	-2.09494	-0.515485	-1.48501	-1.59131	-0.327988	-0.4437	-0.127169	-1.06232	-1.69942	-1.67311	-0.634614	-1.17436	-0.116378	-1.75575	-0.322733	-1.19902	0.557192
WFS1	-0.806971	-0.307032	0.13965	0.87741	-1.80356	0.414012	0.421055	-0.746205	-0.595701	-0.239103	-0.805656	-0.703563	0.434936	0.589275	1.20469	0.27652	1.14064	2.63489	2.65598	-0.99345	0.173756	-0.192705	2.24627	-0.373439	-0.294922	1.04305	-0.709098	-0.101695	0.399891	0.0102363	0.592556	-0.416185	0.0288045	0.589555	0.103394	-0.00720282	-0.139096	-0.76926	0.349547	-0.39893	-0.0684629	-0.888423	-0.697447	-0.662015	-0.714566	0.190111	0.0509491	-0.791933	0.649662
SNCG	0.723129	2.45344	3.36231	2.67411	-1.48815	1.28077	3.0059	1.46295	-0.844226	-0.957447	0.992654	2.07195	0.533775	3.0228	-1.60823	-0.838197	1.06853	4.35287	-0.178861	0.188507	-1.47339	6.78309	-0.108609	-1.75577	3.94626	-1.77127	-4.01252	-0.359813	-2.14081	6.436	-0.481302	0.361005	3.04345	6.66535	4.75292	4.3996	4.94597	-1.51872	0.121754	0.207649	3.67703	3.5072	5.58735	-2.33911	2.71904	4.17507	4.04233	3.41972	-2.7405
CIAO1	1.41113	0.504192	0.323424	-0.420521	0.966297	-0.429618	-0.514136	-0.445848	-0.0274019	-0.250177	0.385205	-0.497683	0.192194	0.311396	0.146356	0.581916	0.120314	-0.258613	0.0838065	0.552875	-1.29932	-0.110661	0.245266	0.680925	0.141996	-0.298111	0.49943	-0.400328	1.28375	-0.571873	0.210083	-0.137981	-0.261238	0.667378	-0.0565771	-0.0796722	-0.271494	0.563141	0.115864	-0.0572851	0.109681	-0.287604	0.235846	-1.382	0.0852646	-0.872259	0.163581	0.675538	0.726061
SRP72	-0.140737	-0.132371	0.399385	0.207599	-0.0260034	-0.0567663	-0.134684	-0.0638236	-0.0124956	0.57466	-1.00912	-1.59419	-0.662639	0.846833	0.0772419	-1.14841	-1.40055	-0.397081	-0.275129	0.105693	-0.970796	-1.72996	-0.0355746	0.93942	-0.253851	-0.051069	0.131774	-0.502175	0.94142	-1.32001	-0.328517	-0.193669	-1.00884	-0.784636	-0.894035	0.462675	-0.925286	0.00372753	-0.129152	-0.955957	-0.799144	-0.106345	-0.869701	-0.142712	0.160036	0.314534	-0.191713	-0.412982	0.287189
DDAH1	-0.767763	1.15973	-0.00215897	-0.244802	-0.0407595	0.887502	-0.0453755	0.332193	1.35539	-0.301474	-0.311184	0.752736	-0.335175	-0.911936	-0.915683	-0.840389	-1.33873	3.18065	0.316696	0.10227	0.885864	0.830024	-1.0484	-1.03708	0.0452208	1.38108	-1.11171	2.47499	-1.66441	1.99559	-0.275255	1.27582	0.689173	1.60521	2.08324	1.3167	0.601464	0.154272	2.41408	-0.59632	0.835485	1.03836	0.717994	-0.763127	0.833332	1.2979	-0.231158	-0.2076	-0.578623
MTA2	-0.603532	-0.843368	0.130554	-0.317568	-0.610434	-0.373196	-1.07782	-0.773864	-0.385226	-0.570518	-0.95602	-1.12059	-0.64321	1.40888	0.220415	-0.893537	-0.587199	-1.13987	-0.267329	-0.437866	1.99524	-0.864552	-0.205719	0.728555	-0.846992	0.0360299	0.0683707	-0.635482	0.301556	-0.610685	-0.803339	-0.0665642	-0.328886	0.257198	-1.16001	-0.467697	-0.767418	-0.910286	-0.308304	0.0754303	-0.836678	-1.49423	-0.590216	-0.036085	0.40253	0.351621	-0.131181	-0.151007	1.12261
STK10	-0.448971	-0.229768	0.190793	0.149614	0.370379	-1.26872	0.185455	-0.0825704	0.719323	0.859501	0.835454	0.0883969	0.213568	1.25475	0.320973	-0.54318	-0.254352	-0.168406	-0.541196	0.184966	-0.801015	-0.0275793	1.30043	0.0772656	0.202174	-1.63839	1.49013	-1.14283	0.872145	-0.61812	-0.0388548	-0.763263	-0.0853777	-0.139912	-1.11013	-0.489714	-1.40344	-0.379846	-0.28067	-1.11366	-0.521557	2.01476	-0.323371	-1.01301	0.458643	-0.612038	-0.609059	-1.86094	0.311147
GFPT2	1.05777	-1.3876	0.282927	0.776913	0.090289	-1.72718	-0.781476	-0.0534165	-2.27305	-0.0489147	2.17688	0.694926	2.51808	-1.73353	1.07336	0.162408	-0.780549	-0.585888	-2.17106	0.453834	0.424076	-0.293507	-0.315767	2.8825	-0.27017	-0.0511449	0.65697	-1.13142	1.2937	-0.616752	2.07619	-0.0278875	-4.12437	-2.54825	-0.358729	-0.566729	-0.100249	-0.371345	0.0250425	0.668092	-0.0608685	-0.663123	0.34553	0.00588988	-2.67178	-2.43263	-0.198857	0.408985	0.35263
TOMM70	0.439766	-0.567133	0.261056	-0.0252228	-0.939384	-0.49878	-0.144609	-0.439679	0.125657	-0.989654	-1.13144	-0.917475	-0.341221	0.114563	1.0433	0.0430428	-0.610549	0.236266	1.39178	0.429386	0.571283	0.246101	0.461691	0.784395	0.0608895	-0.278203	-0.671177	0.957262	-0.690428	0.0621829	-1.00297	0.380686	0.307555	0.456938	-0.522019	-0.0653305	-0.58432	0.442404	0.909101	0.0331721	-0.887953	0.208958	0.136654	-0.134046	0.603014	0.393776	-0.0610921	0.145831	-0.90474
MYO1D	-0.719151	-1.15117	1.65021	2.26234	-1.57243	0.153805	1.77271	1.34202	0.526605	-0.609951	1.96223	-1.70528	0.022965	-0.348545	1.28181	-1.26588	1.35079	-1.06929	-1.66802	0.47362	-0.501993	-2.30301	1.89437	0.262751	2.06881	-1.2905	0.318262	-1.35516	-2.50905	-0.518841	-0.114461	-2.88119	-0.451374	-0.986134	-0.558667	-1.02399	0.450374	-0.111323	0.098965	-2.87619	-0.640756	0.186389	-2.45635	0.134776	-0.0703749	-0.307669	0.152085	-0.336754	-1.35832
SEC24D	-0.275376	-0.381088	0.342216	0.0566726	-0.117625	-0.202879	-0.170094	-0.21682	0.411986	-0.0583403	0.842116	0.0410205	1.28731	-0.927666	-0.952213	-1.45746	0.022911	-1.13901	-1.27862	0.123056	0.96645	-1.26436	1.21198	0.749417	0.0544657	-1.28983	1.38969	-1.68453	0.866401	-1.52558	0.414223	-0.551337	-1.31803	-0.576299	-1.37193	-0.662872	-1.05018	-0.407993	-0.538535	-1.15959	-1.19241	-0.362267	-1.67798	1.32759	0.59814	-0.136548	-0.0522011	-0.452454	0.928184
UFL1	0.507018	-0.0975403	0.576273	0.380608	-0.180373	0.749796	0.147954	0.404355	0.283198	-0.242159	-0.281247	-1.30745	0.512162	-0.267482	0.176137	-0.665072	-0.292186	-0.315554	-0.596492	0.439928	-0.398671	-0.718619	0.814134	0.520565	0.0843108	0.0275261	-0.0873237	0.0287974	0.728369	-0.936096	-0.884752	-0.74091	-0.812986	-0.597847	-0.884167	-0.561344	-0.187182	-0.270503	-0.221176	-1.16731	-0.505181	-0.0737414	-1.42486	0.42236	0.106188	0.233568	-0.258338	0.239813	0.349813
SORBS2	-0.641202	3.96716	0.11699	0.24166	0.0127407	-1.01688	1.76977	1.59657	0.223752	0.445681	1.50624	0.831728	-1.45629	-2.85611	0.542842	0.248608	0.329705	-0.507575	1.89756	3.16919	0.403509	4.22406	1.2252	0.519155	1.07677	3.02732	-0.568151	-0.395386	1.60853	3.2858	-0.347196	-2.91709	3.07011	-0.567972	2.86809	-0.714556	0.617787	1.87517	1.65615	-0.174482	0.747148	0.655107	1.52086	0.102139	3.34454	0.736261	2.04129	1.8247	-2.4931
UBXN7	-0.484569	-1.08938	-0.126163	0.0497794	-0.476258	-0.397171	-0.982262	0.341572	0.182078	-0.986781	-0.5175	0.577445	0.277746	0.161622	-0.155297	-0.634664	-0.0987767	0.0932514	0.070958	-0.333116	1.49415	-0.372012	-0.355161	0.944814	-0.319348	0.265795	-0.60553	-0.301079	-0.36169	-0.132055	-1.11734	-0.173566	-0.75452	0.531041	0.231703	-0.0826651	-0.901506	-0.210195	-0.212024	1.11146	-0.495546	4.58758	-0.0920913	-0.203991	0.0192307	0.798048	-0.876903	0.0134643	-0.54914
SUN1	-0.260759	2.07011	-0.443685	0.291216	-0.337975	0.490932	-0.248125	1.04143	0.280337	0.0474595	-0.721391	-0.06032	-1.19833	-0.448599	-0.690751	0.568018	-0.900601	1.17424	0.696088	-0.108112	-1.396	0.922154	-1.54998	0.0822564	0.986164	0.976367	-0.2346	0.393389	-0.541397	-0.10589	-0.507969	1.11216	-0.231653	-0.00202892	0.615268	-0.0492649	0.502789	0.0947491	-0.433769	-1.40375	0.873146	-0.740257	0.300702	0.714476	0.810166	-0.868629	-0.676957	0.396416	-0.442852
PLPBP	-0.610791	-0.156587	-1.27842	-0.336561	-0.663576	0.924719	0.0914103	0.239159	-0.290882	-0.532305	1.11535	1.23161	0.179846	0.0996088	0.733427	0.787547	0.435772	0.645014	-0.343599	-0.702882	-0.329621	0.687945	-0.0122399	-0.695283	0.407136	0.334701	0.112825	0.688243	-0.806343	0.849752	0.494595	-1.0332	0.570227	0.772365	1.13142	-0.355213	0.630157	-0.154968	0.194341	0.382896	0.716982	0.268913	0.439785	-0.470626	0.33256	0.387602	-0.490092	1.08689	0.257913
ERLIN2	-1.5566	-1.81391	-0.874244	-0.374904	-1.41433	-0.0633862	-0.517205	-0.382705	-0.849295	-0.490861	-0.722893	-0.495335	-1.34237	-0.691769	1.22349	0.199195	-0.877184	0.504926	0.00635057	0.152127	-0.0300448	0.30763	-0.470719	1.65939	0.410416	-1.17999	-0.588967	1.23188	-0.631746	-0.296774	-1.32375	-1.43464	0.427489	0.0976744	-0.464619	-1.24642	-0.258888	0.964183	0.267143	0.00265327	1.06385	-1.08715	-0.451895	-0.480029	0.497528	-0.670275	0.500636	0.160411	-2.62185
PRPF6	-1.36008	-0.500612	0.751069	-0.403389	-0.984406	-0.458814	-0.233586	-0.767401	0.378847	-0.529489	-1.58124	-0.937702	-0.534584	0.0127682	0.556997	-0.93894	-0.223604	-1.51186	-0.82683	0.547443	1.43758	-1.02913	-0.355345	1.03968	-0.0567997	-0.610871	-0.442943	-0.716851	0.227337	-0.864513	-0.318276	0.242218	-0.54473	-0.720347	-0.587013	0.223929	-1.0331	-0.334978	0.156728	-0.43668	-0.791484	-0.238438	-0.785543	0.17118	0.462643	0.104521	-0.540347	0.0875616	0.676279
ENDOD1	0.844481	0.489407	0.322867	1.14203	-0.0774889	-0.115642	1.48643	1.70892	-0.872453	-0.203834	0.382432	7.56796e-05	-0.459798	-0.508785	0.569545	1.8439	0.164485	0.948332	0.240051	0.095464	2.05308	-0.625934	-0.696717	-0.921372	1.04191	-0.130141	-0.970991	-0.392229	-1.83672	1.27108	-0.942063	1.66817	3.39698	1.55197	2.52187	0.509784	2.68878	1.34652	1.55383	0.501774	1.27851	0.630829	2.21593	-1.12111	1.04526	1.76721	2.14665	-0.458338	-1.03059
GLS	0.789834	-0.996361	0.722832	0.413339	0.406989	-0.633114	0.501206	1.62465	-0.271179	-1.05586	-0.0856596	-0.495335	0.0972972	0.496233	0.817406	-0.560322	-0.00823595	-0.481576	0.77904	0.540772	-0.845943	-0.518159	0.158012	0.60856	0.5214	0.303456	-0.127019	1.20296	0.0950281	0.703408	-0.789358	-0.360234	0.892162	0.68235	-0.333588	-0.253361	-0.499337	0.999533	1.40067	-0.585254	-0.394671	1.24392	1.15412	1.82117	1.41131	2.34366	0.272739	2.29088	-1.08478
AP2A2	-0.864435	-0.350445	0.0691525	0.27735	-0.0187615	-0.136622	-0.655068	-0.298444	0.785357	0.445681	0.430196	-0.220222	0.303126	1.21967	0.218641	-0.778747	0.303217	-0.292302	-0.671295	-0.232727	-0.142663	-0.259053	1.01382	-0.044556	-0.0240828	-0.123993	1.06576	0.203502	0.902741	-1.0746	1.23062	-1.15335	-0.620001	-0.903293	-0.786348	-0.755058	-0.35698	-0.542014	-0.128374	-1.17732	-0.624268	0.90461	-0.554968	0.149754	-0.420479	-0.56258	0.32422	-0.893119	-0.657679
SEC31A	-0.759367	-0.148855	-0.295137	-0.440485	-0.794924	-0.103464	-0.610186	-0.615722	0.107326	-0.321781	0.979901	0.280167	0.0853908	-0.449469	-0.497959	-0.75337	-0.808203	-1.03128	-0.887247	-0.234733	-0.0418911	-0.641503	0.324484	1.20201	-0.175135	-1.10929	0.56636	-0.319365	0.239851	-0.623605	-0.560297	-0.104801	-0.506508	-0.625564	-0.724248	-0.327285	-0.86456	-0.510998	-0.500064	-0.271412	-0.808421	-0.777896	-0.803473	0.35277	-0.402639	-0.329983	-0.979486	-0.152001	-0.0543956
HEXIM1	-1.25107	-0.0223046	-0.343681	-0.10141	-0.44877	0.587706	-0.901164	-1.32717	0.784288	-0.478413	-0.733137	0.484371	-0.417515	-1.83988	-0.433326	-0.686069	0.391043	-0.119339	0.510009	-0.785799	0.737159	-1.32136	-0.728388	-0.918935	-0.322434	0.207025	-1.42708	-0.711482	-0.107253	0.141607	-0.329624	-0.3014	-1.41458	0.985191	0.191993	-0.228356	0.737825	0.801188	-1.0067	0.265639	-0.350681	-0.161869	0.917014	-1.23975	-0.0194656	-0.434594	-0.206379	0.181203	0.480982
SCAF4	-1.03335	-0.310256	-0.274186	-0.312024	-1.03593	0.705256	-0.907472	-0.80964	0.691588	0.0197682	-0.328003	0.428536	-0.478806	0.552846	3.59673	-0.466873	-0.806138	-0.997574	-0.357224	0.0345631	-0.676538	-2.24251	-1.31808	-0.0538662	-0.589212	-0.522904	-0.0482633	-0.335929	-0.144088	-0.874687	-1.47684	-0.268954	-0.498594	0.695738	-0.28707	-1.73849	-0.205187	-0.167778	0.053697	0.898112	-0.88055	-1.24596	-0.532098	-0.0372336	0.00938722	-0.638116	-1.056	-0.0208766	0.202539
UBE4B	0.275663	-0.791416	0.268353	0.136726	-0.35699	0.287537	-0.432871	-0.932393	1.43687	-0.429306	-0.311031	-0.592441	0.268573	0.32005	0.440557	-0.490281	0.349967	-0.767936	0.373936	-0.430655	-0.646065	-0.156872	0.283202	0.52479	-0.213342	0.00787078	0.467251	-0.955922	0.598595	-0.720125	0.112768	0.100959	0.153401	0.249889	-0.230391	-0.326693	0.0298331	0.171149	0.138809	-0.560062	-0.451963	-0.969044	-0.503674	0.31498	-0.604773	-0.584925	0.390857	-0.879027	1.06382
NDUFB4	1.90248	1.57838	0.272226	0.628738	0.881237	0.586511	0.59255	1.61303	0.636354	-0.144659	0.151455	0.862352	-0.276647	0.247275	1.56264	1.17982	1.93481	1.07333	-0.621972	-0.708701	1.30832	0.604929	0.0541905	-0.807649	-0.10423	0.0908516	-0.128846	-0.176412	-0.769422	-0.738494	0.71694	-1.14807	-0.895532	-0.409589	0.0147162	-0.77451	0.710591	-0.326675	0.271971	0.780204	-0.690582	-0.569367	-0.563427	-0.620592	-0.177461	-1.063	1.37643	-0.612676	-1.10232
NDUFA7	1.80948	0.591308	0.275393	0.123113	0.486107	-0.157715	0.80823	1.88747	1.11902	-0.324424	0.399178	1.10377	-0.341766	-0.0537	0.982323	1.03863	0.541726	0.783823	-0.428556	-0.262748	-0.0344672	0.530939	0.0195665	-0.705314	0.0944413	-0.490154	0.00304646	-0.437432	-0.95178	-0.255397	-0.0751887	-0.621381	0.790694	-0.974409	-0.197644	-0.544472	1.02623	-0.249692	0.0449084	1.16279	-0.365696	-0.783448	-0.476926	-1.29787	-0.318961	-1.46014	0.250871	-1.31977	-1.34409
VAMP5	0.0788128	1.47228	0.611192	-0.370795	1.80061	-1.71802	-1.06212	0.0776522	-0.0558094	0.105078	1.66505	1.25322	0.606232	1.07972	0.657569	1.12139	-0.0464409	0.818209	0.234477	-0.27737	-1.35112	0.563129	0.753887	-1.28705	-0.120413	0.407466	-0.193053	-0.146611	-0.603556	1.34132	0.773117	0.40425	0.977093	0.0680466	0.510095	0.454922	1.60673	0.072733	-0.0159733	0.423822	1.0699	0.742546	1.17183	0.0602017	-0.779895	1.5412	0.170686	0.483014	0.652539
LETM1	0.0645809	-0.833127	0.463977	0.0198591	-0.942184	-0.00917632	0.0302128	0.109722	0.195018	0.496578	-2.36883	-1.86553	-0.341348	0.928831	1.79067	1.42714	-1.01218	-0.699117	-0.832915	-0.0738415	0.863856	0.644369	-1.01366	0.480633	-0.701381	0.637431	-0.318554	1.22561	-0.0837546	-0.503287	-1.1001	0.38506	0.346203	-0.099866	-1.18852	-0.2413	-0.0407385	-0.692809	-0.482891	-0.125848	0.107963	-0.980273	-0.421488	-0.497687	-0.423918	-0.50794	0.684206	-0.544268	-0.70598
ZRANB2	-0.535293	-0.586069	0.0701726	-0.528046	-0.61884	0.360272	-0.933956	-1.44645	-0.33577	-0.792185	0.267817	1.31714	-0.664826	-0.834411	0.247083	-0.491416	-0.613926	-0.542515	-0.131285	-0.119495	0.0277392	0.227073	-0.686149	0.683242	-0.624209	-0.0427406	-0.309624	-0.377753	-0.953157	-0.220371	-1.54733	0.618685	-0.0737475	1.0422	0.411297	-0.417324	-1.11297	0.380749	0.000904919	1.31504	0.0104196	-0.340479	0.331754	0.0537922	-0.27027	-0.350963	-1.39749	-0.661421	1.22955
SNX4	0.314866	0.918077	-0.752586	-0.148556	-0.386941	0.0384096	0.317009	-0.088314	-0.280878	-0.418219	0.761221	-0.570396	-0.0765832	-1.23032	0.541443	0.113659	1.03062	-0.739537	-0.213988	-0.367799	1.43825	-1.80233	-0.223042	-0.130554	-0.620424	0.138879	0.0357704	-0.094004	1.20272	-0.340918	0.0653015	-0.339401	-0.98927	-0.266095	-0.908993	-0.0335378	2.38146	0.396176	-0.162613	0.21915	-0.520146	-0.345542	0.0660769	0.347928	0.0753644	0.210681	-0.195782	-0.285977	0.276001
LUC7L3	-0.589706	-0.573819	-0.83611	-0.771844	-0.792343	-0.237284	-2.61964	-2.12484	-2.37687	-0.840143	0.295153	0.625991	-0.783449	-0.226622	-0.197211	-0.0896587	0.246325	-0.413875	0.51337	-0.237289	0.120342	0.285862	-1.35207	0.666481	-0.942788	0.300393	-0.787386	0.0831416	-0.00765109	0.0948258	-0.285567	0.27114	-0.267842	0.817174	0.116152	0.17954	-1.21726	0.494319	0.202609	1.49177	-0.0461118	-0.935255	0.160048	0.0363246	-0.198011	-0.267881	-0.589796	-0.0416427	1.04812
VAPB	-1.0113	-0.387886	-0.517851	-0.599867	-1.41765	-0.0712683	-0.447648	0.34761	-0.120021	-0.034225	0.273262	-0.194412	-0.168468	-0.472219	-0.36096	-1.04139	-0.871278	-0.164963	-0.143165	-0.741939	-1.24528	0.584725	-0.515516	1.28469	-0.593045	-0.730243	-0.657972	-0.272861	0.674104	0.0148451	-0.6443	0.861978	0.64351	0.424702	0.41993	0.0253795	0.211122	0.274977	-0.572975	0.712146	-0.0743333	-0.647603	0.7125	-0.719559	-0.469996	-0.478058	0.323638	-0.997513	-0.732493
SNAPIN	1.09136	0.409725	-0.235458	-0.610303	1.15188	0.432998	-0.475088	-0.35789	0.402551	0.0316683	0.830111	1.06851	0.186422	-0.327956	0.377892	1.7941	0.00528455	-0.389161	-0.499519	-1.2086	-0.37987	0.122583	-0.241295	-0.294417	-0.324442	-0.0580237	0.303215	-0.188945	-0.644166	-0.255917	0.329849	-0.454867	0.396678	0.35382	-0.159172	-0.693888	-0.229303	-0.883389	-0.632394	1.41914	-0.537929	-0.435434	0.161414	-1.03085	-1.12465	-1.7788	-0.709952	-0.762913	0.209326
NDUFA10	1.95336	0.764086	0.760987	0.615764	0.0422865	0.739934	0.0192068	1.51847	1.01869	-0.0112635	-0.781003	-0.74925	0.156992	-0.0180833	2.70056	0.449434	0.422913	0.743668	-1.10171	0.198241	-0.675126	0.303597	-0.432763	-0.0439423	0.0665826	-0.572094	0.0898836	-0.160151	-0.350023	-1.2175	-0.298612	-0.190824	-0.919238	-1.27358	-0.648578	-0.0136575	0.334338	-0.806721	0.657987	-0.314878	-0.847492	0.466824	-0.549732	-0.58405	0.351122	-0.336524	1.56623	-0.606379	-1.0541
FKBP9	-1.57756	-0.983646	0.949121	0.338576	-0.372006	0.212433	0.117059	0.00860116	-1.21561	-0.898101	2.04307	1.61254	0.374006	-1.22991	-0.895186	-0.90233	-0.0475036	-0.851815	0.0414409	-0.677552	-0.436857	-1.06083	-0.497207	0.0842781	0.923802	-1.0707	0.713824	-1.01098	0.355417	-0.421181	-0.502963	-0.637977	-1.9956	-1.42762	-0.746139	-0.323879	-2.34686	0.177079	-1.65056	-1.16417	-1.40472	-1.135	0.801735	0.320183	-0.335779	-0.937793	-1.17416	-0.0739298	0.379507
CELF2	1.41583	-0.674524	1.20243	-0.141057	0.326111	-2.05545	-0.981987	-0.494778	-1.67205	-0.50554	0.0297945	-0.334768	0.0282405	-1.19216	0.639364	0.421207	1.73289	-0.176086	-0.644291	-1.08213	-0.325909	0.0357535	1.10701	-0.880531	-0.637297	1.25583	0.267076	0.16579	-0.0159302	-0.441347	0.821885	0.17698	-0.562526	-0.426576	-0.323914	-0.113349	-0.694975	0.250505	0.00490912	-0.565845	0.155409	0.30297	-0.163707	-1.43857	0.225813	0.106506	0.336874	-0.263752	0.398214
PGLS	-0.206777	0.163429	-0.818689	-0.311028	0.660028	0.665138	-0.111437	0.165942	0.0296408	-0.199438	-0.276661	0.657211	-0.123096	-0.337305	-0.149265	-0.305535	0.542813	0.150044	-0.0195071	-0.816285	-0.357607	-0.400159	0.323558	-0.287108	-0.286191	0.153604	-0.349658	0.405367	-0.151806	-0.370049	0.39265	-0.361015	0.0831848	-0.85578	0.602057	-0.315475	0.271595	-0.268272	-0.669896	0.0650066	0.0736044	-0.268269	-0.00519783	-0.124594	-0.263939	-0.697986	-0.545982	-0.0310343	-0.308623
PAPSS2	-1.23481	-1.11641	0.188272	1.07402	2.20983	-1.76481	-0.390554	-0.186254	0.149153	0.847268	1.75199	-0.310271	2.09318	-0.438924	0.351086	0.0615261	0.420558	-2.9067	-2.07214	-0.0245244	-0.652807	-3.50348	2.80405	0.767612	0.600092	-1.5465	1.35424	-3.11402	3.03544	-0.784903	1.01062	2.10224	-1.53123	-2.0843	-1.11341	1.9901	1.69763	-1.46975	-0.895057	-1.94714	-0.559295	0.638505	-1.77336	0.233805	-1.59235	-1.14617	-1.15607	-1.79567	0.51268
ATG7	-0.127582	0.353218	0.561229	0.213991	1.26124	0.768975	-0.291181	-0.224992	0.915168	0.82813	0.169389	-0.975686	0.43644	-0.0516146	0.621262	-0.376842	0.328451	-0.646536	-1.4514	0.0584742	-0.243009	-0.221725	1.42045	1.14524	-0.313637	-0.499045	1.11498	-0.0956464	0.68703	-0.603332	0.541209	-0.0833262	-0.727018	-1.04339	-0.967448	-0.248146	-0.502983	-0.969334	0.31501	-0.371213	-0.867382	0.047042	-0.662974	0.0229724	0.0246546	0.0648775	0.481887	-0.664128	0.806477
LYPLA2	-0.71033	-0.0157027	0.174494	-0.24307	-0.110639	0.123011	-0.673204	-0.965582	-1.38251	-0.430284	0.127689	0.850146	-0.363452	0.413896	0.0317264	0.483912	0.00196929	-0.375995	0.612674	-1.16866	-0.861079	0.0083536	-0.98773	-0.170605	-0.520108	-1.20505	0.0775632	-0.982171	-0.820979	-0.656876	0.114067	-0.464858	-0.032948	-0.764416	-0.447857	-0.369628	-0.460444	-0.848072	-0.875511	-0.310487	-0.333562	-0.161402	-0.109698	-0.834672	-0.833633	-1.81499	-0.959556	-1.32001	0.883857
IPO7	-0.876073	-0.501888	0.880352	-0.234373	-0.34941	-0.678498	-0.956273	-0.274553	-0.0759146	-0.932689	-0.441735	-0.587903	-0.409984	1.0156	-0.22044	-0.329711	-0.354295	-0.388811	0.684899	0.962063	0.238831	-0.353082	-0.236278	1.07861	-0.493753	0.929472	-0.255266	-0.0141045	0.902436	-1.09474	-0.477231	-0.525017	-1.01354	0.0222234	-0.939142	-0.168116	-0.629526	-0.253002	-0.0461287	-0.391967	-0.333846	-0.254146	-0.0398112	0.590769	1.1776	0.419371	-0.0661134	0.213919	-0.292852
TNFAIP8	0.866803	-0.583692	-1.03514	-0.164986	0.637811	-1.02548	-0.442182	-0.589127	-0.700085	0.77758	1.52811	0.494362	0.967567	0.0209828	0.389582	-1.25676	-0.70229	0.0267359	-0.526232	-0.149448	-0.597807	-0.0910856	0.791893	-0.788893	0.470608	-1.32909	0.928592	-0.887072	-0.329553	0.074795	0.837416	0.222328	0.9128	1.1306	0.179515	-0.378101	0.736662	-1.10683	-0.0299157	1.03612	1.57089	-0.22982	-0.0109898	-0.474522	0.0364601	0.280919	0.02366	-0.226445	0.806728
PGM3	-0.474463	-0.425798	0.787034	-0.0581416	-0.239156	-0.539529	-0.27257	-0.0469457	0.422019	-0.170905	1.1114	0.18169	0.590222	-0.186745	-0.18926	-0.480979	-0.198148	-0.96262	-1.17941	-0.159066	0.135447	-1.38868	0.689791	0.0442088	-0.159308	-0.884325	0.00671183	-0.749935	0.537454	-0.38575	0.451682	0.00345349	-1.70454	0.546192	-0.650767	-0.73907	-1.42286	-1.07112	-0.956135	-0.805016	-0.662167	-0.659862	-1.21244	0.688524	-0.338515	-0.250582	-1.26025	0.217668	0.921621
CD2BP2	-0.409285	-0.720684	0.473056	-0.739538	0.312988	0.188573	-1.05167	-1.38415	-0.390866	-1.31047	-0.0726533	0.462354	-0.0678294	-0.0786611	0.211029	0.336398	-0.13495	-0.224139	0.221449	0.208074	0.32905	-0.273746	-1.10324	0.720469	0.603981	-0.292576	-0.864347	-0.466128	-0.172455	0.285136	-0.165756	0.823003	-0.653084	1.51672	-0.0205739	0.372851	0.0381757	0.274301	-0.861181	1.6019	-0.714109	-0.475324	0.746511	-0.337787	-0.674745	0.55289	-0.438031	0.522321	0.847006
SVIL	-0.610417	-0.251742	0.244195	1.37294	1.11428	1.16592	0.872322	-0.218642	2.10184	0.694431	0.000160814	0.20462	-0.782556	-0.127846	-1.31295	-1.20361	0.3203	2.57723	0.576191	0.393326	-0.153887	0.559513	0.368758	-1.29759	0.396679	-0.1739	-0.72102	1.76257	0.805085	0.847035	0.263888	-1.19292	0.808015	0.313924	3.29929	0.258643	0.929516	1.46004	3.64799	0.631479	0.69245	0.266016	-1.60743	-0.714796	2.40844	1.02158	0.911487	0.787596	-1.7629
AHSA1	0.463368	-0.00359822	0.0448121	-0.495398	-0.0204057	0.538074	-1.01959	-0.393663	-0.704405	0.175886	-0.42008	-0.586461	-0.225508	0.739706	0.122425	-0.462833	0.567256	0.343787	-0.589793	0.262483	-0.774795	-1.0509	-0.874	0.249259	-0.389975	0.950006	-0.345376	-0.332034	0.217127	-0.194177	0.65888	-0.297597	-1.20417	-0.567674	-0.163596	0.145196	0.342406	-0.115001	-0.149173	-1.14495	-0.353906	-0.422244	-0.13068	0.376988	-0.0158543	0.260953	0.237008	-0.0669151	0.0752914
APOM	1.21266	1.14249	-0.671369	-0.154653	-1.20241	-0.872945	-0.104434	0.331737	-1.14047	-2.63827	-0.0857202	0.81347	4.18626	0.00916837	0.0775064	0.107362	-0.119607	-0.553936	-0.830985	1.66963	-0.901354	0.726964	-1.9753	-1.55888	1.985	-0.250377	-0.641908	0.065192	-1.18216	0.979127	2.66025	1.11014	-0.396225	-0.23647	0.289034	0.640809	0.179685	-0.228297	-1.12334	-0.850162	2.65481	1.74597	1.82224	0.0641438	-0.680999	-0.750121	0.15992	2.32299	-0.44874
FMNL1	-0.317422	0.189453	0.213026	1.26675	0.295762	0.383247	-0.616634	-0.163279	0.36868	1.69195	0.720339	0.222695	-0.149152	-0.133533	-1.17409	-0.682897	-1.32968	-1.47755	-1.84297	-0.55056	0.474211	0.238196	1.25738	-0.57785	-0.44546	-1.3923	1.67506	-0.232585	0.421602	-0.300636	1.41183	0.0502818	-0.409608	-0.332122	-0.970684	-0.0855281	0.174952	-1.62592	-0.372232	0.109541	-0.286877	-0.268269	-0.927328	0.314294	-0.687765	0.684662	-0.584285	-0.488791	-0.00469343
H6PD	-0.271104	-0.482737	-0.365214	-0.0991143	-0.419648	-0.430973	-0.394383	0.688461	-0.0526263	0.649827	0.638475	-0.0312557	0.184447	-1.10796	-0.797536	-1.1518	-0.654843	-0.874773	-1.18081	-1.07258	-0.525236	0.579687	-0.157992	-0.88506	0.0870886	-1.45338	1.26389	-0.626996	0.394561	-0.659031	-0.601384	0.83864	-1.04513	-0.623233	-0.722231	-0.107896	-1.99853	-0.827384	-0.740133	-0.764384	-0.73809	0.0460081	-0.243089	-0.971915	-0.29633	-0.575706	0.37791	-0.957882	-0.761951
SEC24A	0.272787	0.254575	-0.0988545	-0.169116	0.614939	0.369611	-0.419576	-0.267715	0.294785	-0.200829	-0.171469	-0.859349	0.675616	-0.154312	-0.111435	-0.854832	0.783707	-0.768709	-0.785289	0.271288	0.547273	-0.160414	0.526747	0.864692	-0.386618	-0.00196324	0.870376	-0.885988	1.0079	-0.888319	0.968268	0.0031778	-0.469899	-1.19841	-0.799065	-0.554282	-0.382679	-0.828344	-0.442967	-0.848087	-0.42329	0.239168	-0.879238	0.869079	-0.173119	0.504825	-0.0463222	0.307578	0.382481
SEC24B	0.171611	0.1714	0.105702	0.171542	0.123375	0.153204	-0.62084	-0.373646	0.151378	-0.813423	-0.0874308	-0.495335	1.50594	-1.33462	-0.189643	-0.281276	-0.0349016	2.56978	1.38721	0.0351153	1.61501	-0.58466	0.503938	-0.268823	-0.118903	-0.816904	0.443901	-0.577991	0.287071	-1.08986	-0.612525	-0.531152	-0.5579	-0.523143	-0.770612	-0.554351	-0.763398	-0.335155	-0.177807	-0.111296	-0.577056	-0.570826	-1.26438	0.561395	-0.0206839	-0.524882	-1.17454	-1.48302	-0.251349
ETHE1	1.66733	1.48153	1.61287	0.254713	0.502127	0.061597	0.994684	0.601052	0.403947	0.526138	0.343298	-0.467579	0.318599	0.0111545	-0.153453	2.12253	0.648938	0.235304	-0.874866	-0.779396	0.116819	0.167903	0.0850015	-1.04663	-0.460419	-0.757915	0.474028	-0.629319	-0.607751	0.139662	0.347911	-0.0278875	0.202344	-0.0787402	0.231702	-0.561296	-0.499887	-0.447547	0.0744741	0.550014	-0.355854	-0.874326	0.0590303	-0.881068	-0.151189	-0.329114	-0.108493	-0.50633	-0.491939
ACSL3	1.11215	-0.150025	0.185761	-0.353196	-0.173449	-1.5621	-0.411249	-0.162292	-0.930979	0.392753	-0.264925	-0.495335	0.286212	0.883206	0.823374	-0.226671	0.165732	-0.0876907	0.744656	1.6144	-0.48254	0.0783448	0.61482	0.920422	1.15095	0.740793	0.584751	-0.224919	0.382577	-1.37324	-0.256059	-0.557725	-0.384112	-0.942741	-1.94026	0.341848	-0.139317	-0.415254	-0.506916	-1.47065	-0.421881	-0.188617	-0.580428	0.302737	-0.226437	0.0446143	0.313929	-0.351239	-0.0163926
ASMTL	0.744033	-0.16249	0.250194	-0.15601	-0.36654	0.35029	-0.0228896	0.253165	-1.08439	-0.826934	-0.752459	-1.57178	-0.729859	0.165477	0.615606	-1.36201	-0.482015	0.795112	0.811022	0.494839	-0.792927	0.233468	0.0326111	-0.208539	-0.129143	0.621842	-0.853923	0.475747	0.679941	0.022906	-1.00769	0.647204	-0.403771	-1.82776	-0.308072	0.0790738	0.653283	-1.96469	0.351342	-0.220669	-0.785523	-0.420656	-1.08367	0.595821	0.511034	0.827814	0.154568	0.502859	-1.41427
SNAP29	0.0636699	-0.832812	-0.178517	-0.402732	-0.152067	-0.502532	-0.524597	-1.15683	0.224361	0.130881	-0.413115	0.28059	-0.458926	-0.0956607	-0.552738	0.906551	-0.661573	0.714009	0.970567	0.614813	0.378297	1.02767	0.0896222	0.0175397	0.228642	0.784994	0.242625	0.381252	0.73627	0.207987	-0.53322	1.09152	0.491048	1.26145	0.931016	0.814944	0.124973	0.712069	0.152808	0.669465	0.407019	-0.220799	0.485803	-0.112184	0.0776946	-0.209696	-1.38905	-0.227845	-0.260821
OXSR1	-0.554247	-0.772778	-0.28147	0.00322197	-0.18935	-0.118279	-0.532355	-0.0589742	-0.0550963	0.19355	0.348172	-0.495335	0.170702	0.13785	-0.896134	0.22401	-0.194296	0.376957	0.124706	-0.271921	0.451762	-0.0272492	-0.0621902	1.1344	-0.583126	0.184304	-0.144596	-0.504726	-0.686343	0.609091	0.0874412	-0.854774	0.0746238	-0.326387	0.0483321	-0.203677	0.200527	0.0983022	0.0379787	0.227627	0.0423513	-0.0287358	0.221468	1.35288	0.496878	0.999658	-0.810102	-0.120221	-0.201706
GGPS1	0.185517	-0.94809	-0.133743	-0.151574	-0.500499	0.166511	0.112549	-0.0721722	-0.0729599	-0.204312	0.267067	0.619452	0.211382	-0.398517	0.0297417	0.729695	-1.10063	0.586521	0.220998	-0.580223	-1.38491	0.879811	0.423867	-0.0775282	-0.556993	-1.14339	-1.05235	1.00546	-0.230086	0.213246	-0.242126	0.598351	0.266466	-0.566604	0.667898	0.192243	-0.189845	-1.14042	0.613509	1.05236	0.794629	0.400291	0.375649	-1.00101	0.358177	0.491209	0.334131	-0.307362	0.129658
HSPA4L	-0.113257	0.476047	1.82865	1.10938	0.0501249	1.26976	0.800909	-0.85775	3.82147	0.445681	-1.22879	-0.736808	0.633728	-1.43785	1.11728	1.32702	0.0496178	0.521085	1.09431	0.691956	0.444325	0.61467	0.0441649	-1.72895	0.621726	-0.468829	-0.625044	0.295961	-0.100608	0.230498	-1.31479	1.11391	-0.0510989	1.05141	0.273927	1.30991	0.20841	2.32173	1.27921	-1.68199	0.738944	-1.29906	0.354953	-0.758764	1.08011	0.00886837	0.832314	0.28998	-0.77158
PTBP3	-0.394431	3.15474	1.58361	1.49064	0.703695	0.680076	-0.068108	-0.344674	0.170003	-0.866306	0.465924	-0.447533	0.789524	-0.340133	-0.259368	-0.692638	0.106536	-3.04331	-1.32138	0.12563	0.290374	-0.827601	0.599503	-0.621082	-0.153827	-0.669979	-0.759302	-1.21412	1.05516	-1.07373	0.385884	-0.728947	-0.295633	-0.560822	-1.12086	-1.15595	-1.74963	-1.81021	-0.851425	0.266444	-1.24588	-0.150677	-0.547386	1.78427	-1.35078	0.198087	-0.582711	-1.8806	0.156652
LSM8	-0.284857	0.189696	-1.63174	-1.47963	0.938812	0.594828	-0.279685	-0.640304	-0.488714	-0.0382339	-0.462543	-0.424067	-1.0098	0.135551	-1.27809	-0.0949752	0.176647	0.0614294	-0.550132	-0.42058	-0.253635	-0.0900466	-1.68629	-0.0938839	-0.810059	0.540188	0.073872	-0.616101	-0.337005	-0.72407	-0.15925	-0.246019	-0.244793	0.756599	0.29387	-1.08103	0.498456	-0.246655	-0.638996	1.28249	-0.464352	-0.517707	-0.386159	-0.333302	0.121501	-0.136548	-0.226675	-0.150304	0.159101
AP2A1	-0.241394	0.189716	-0.169601	-0.039654	-0.937234	0.136708	0.00420545	0.216838	0.71338	-0.0593148	-0.139706	-0.182335	-0.431291	-0.513739	0.164901	-1.27652	0.0716663	-0.254197	0.368564	-0.127915	0.666105	-0.570499	0.42411	-0.181067	0.81239	-0.750188	0.0542019	-0.837093	0.678666	-0.930228	-0.0582486	-0.749412	-0.982979	-0.281365	-0.829534	0.0783427	-0.948245	0.122583	-0.721074	-1.06478	-0.963672	-0.8415	-0.884395	-0.429767	-0.3617	-0.918134	0.389961	-0.247742	-0.401897
STAU1	-0.582453	0.0591631	0.189863	-0.3462	-0.0777607	-0.175472	-0.7869	-0.223087	-0.240315	0.441009	1.13615	0.184251	-0.521821	0.0656897	-0.47555	-0.345222	-1.39429	-0.388475	0.300653	-0.190666	0.0102806	-0.50295	0.0697508	1.30025	-0.835632	-0.132891	-0.239029	-0.469656	0.757438	-0.320604	-1.16341	0.447906	0.0693313	0.100319	0.0293053	0.314018	-0.723896	0.18898	-0.432889	0.347592	-0.545019	-0.36854	0.380107	-0.240164	-0.195302	-0.178446	-0.689711	0.178642	0.152065
CAVIN2	0.107786	2.15826	0.652423	2.00158	-0.0569253	-1.27627	1.48866	0.80242	0.651423	0.113488	0.901254	2.31295	0.250912	2.0616	-0.64588	-0.37356	-0.00292204	3.19864	2.69215	1.92929	-0.635611	3.35826	0.464446	-1.0669	2.64651	1.84285	-0.555854	1.72165	-0.223654	2.84863	-1.2791	1.36528	2.57997	1.28131	2.65735	2.41966	2.61994	3.16321	2.57543	-0.547517	3.22526	1.49191	3.46213	0.618998	2.47933	2.04013	2.98947	1.80847	0.484597
BAG2	-0.430705	-0.079265	-0.730815	-0.995959	-0.403805	-1.72583	-0.856957	-0.503475	2.68017	0.850838	1.38744	1.40065	0.020726	-0.752334	-1.50471	-0.873615	-1.32275	2.73004	2.50962	0.101854	-0.106442	2.77557	0.408364	1.01137	1.71109	1.41688	-2.15824	1.64291	0.442932	1.51961	-0.473274	1.54559	2.20974	2.60167	3.3388	1.33395	1.98298	0.588858	2.16091	3.30535	2.02871	1.34764	1.61605	-0.176793	1.96312	-0.123139	1.90237	1.21781	0.134025
BAG3	1.18206	0.0537358	-0.935546	-0.379987	-0.0972144	-0.767055	0.038083	1.12848	-1.22304	-0.133742	0.998264	0.289546	-0.368347	-1.37089	-0.0691363	0.254174	-0.758804	1.10667	1.14676	0.798264	1.48367	1.21625	0.539475	-0.867036	1.0549	0.839364	-0.846627	0.335218	-0.227014	1.41296	-0.713302	-0.294896	1.50194	0.545816	1.38239	1.10171	-0.281183	1.48225	1.20513	-0.124372	0.70855	-1.26056	0.998368	-0.931708	0.327058	-0.670797	0.341818	0.168762	-1.03678
CRYZL1	-0.686534	-0.803805	0.428799	-0.588572	0.158197	-0.421688	0.182526	-0.984133	-0.364818	-0.517029	0.190352	-0.206669	-0.661975	-0.959643	0.0813843	0.430298	0.185282	0.154326	0.307438	-0.25764	0.62441	0.225996	0.262394	-0.721598	-0.587639	-1.24936	-0.644878	0.145657	-1.08589	-0.143952	0.0937354	-0.150599	0.44105	0.629833	0.192899	-0.653245	0.379878	-0.253954	0.0946177	0.224334	-0.0456114	-0.281304	0.721541	-0.91586	-0.439915	-0.774011	-0.621472	-0.453486	-0.133435
AIFM1	1.60292	0.280161	-0.0151017	-0.204544	0.119804	0.0838169	-0.592998	0.724955	0.670975	0.887946	-2.05816	-1.62797	-0.296365	0.291566	1.5085	0.62213	-0.602401	0.701457	-1.01045	-0.46553	0.116882	0.318371	0.653695	-0.795826	0.00236888	-0.802116	0.667267	1.81959	0.303145	-0.826784	-0.112962	-0.0505902	1.33848	0.994166	-0.22494	-0.132793	0.255612	-0.349458	1.21832	-1.4974	-0.860362	0.929485	-0.350982	-0.294648	-0.0402385	0.0446922	1.05032	0.180918	-1.40671
EML2	0.512216	2.19043	0.509536	2.17357	-0.00901777	1.49252	1.19115	-0.109094	0.424859	0.445681	-0.529394	-1.52571	0.263172	-0.240334	1.95834	0.947708	1.63997	-0.860061	1.02987	1.00453	1.93944	0.569544	-0.121153	-0.100391	0.797489	2.2071	0.366384	0.120426	-1.34501	0.369824	0.825085	-0.0767847	0.125663	-0.720183	0.088685	1.29061	1.57361	0.607719	1.51478	-1.14078	1.33097	0.433696	0.635824	0.579697	1.3044	0.585876	1.67599	1.35633	-1.11133
BPNT1	-0.351897	-0.874941	0.3713	-0.385979	0.415847	1.77518	-0.0690546	-0.476189	0.167186	-0.440675	-0.627722	-0.737971	0.0552088	0.46412	-0.10584	-1.02748	0.0229598	-0.195954	-0.0497894	-0.0199007	2.10268	-0.63333	0.483616	0.633243	-0.875187	-0.642191	-0.280306	-0.139915	-0.255142	-0.63439	-0.451856	-1.13877	-1.18515	-0.695297	-0.734469	-0.823097	0.260497	0.408325	0.494973	0.086122	-0.0729132	-0.00282057	0.0616342	-0.183726	0.0080187	0.55813	0.00981666	-0.26974	-0.638587
DDAH2	-0.989765	-0.0530723	-0.911876	0.105985	0.262554	1.5673	1.03954	0.644656	0.223979	-0.592047	1.25342	1.37646	0.480875	-1.51975	-1.08203	-1.0322	-0.457505	1.00911	-0.639101	-1.68389	0.942777	1.04856	0.95963	-0.850265	0.0868888	-2.42914	-0.82054	0.263345	-1.76302	-0.33748	-0.459761	-2.27854	-0.348481	-1.52803	0.555926	-1.75262	-0.949356	-2.49045	-0.226903	2.49836	0.513518	-0.450783	-0.969142	-0.82422	0.0714969	-1.25004	-1.25576	-1.72888	0.460085
TXNDC12	-0.662005	-0.286232	-0.481987	-1.09085	0.340124	-0.692527	-0.00496527	-0.354397	-1.32176	0.466208	-0.0999565	2.18347	-0.458318	-0.176597	-0.96248	0.209145	-0.62821	-0.677794	-0.217211	-0.7353	-0.160922	0.110648	-0.736455	1.9833	0.224624	0.0121831	0.0695162	-0.779119	0.427605	0.110063	-0.030475	1.03386	0.285218	0.678212	-0.040473	0.777952	-0.689455	0.360633	-1.87065	-0.209246	-0.147157	-0.904689	0.79101	-0.198039	-0.471058	0.545993	-1.21569	-0.384404	0.332723
EFEMP2	0.07018	2.06029	1.49986	1.41492	-0.862052	0.941934	0.439898	0.497635	1.30783	-0.143477	0.0437771	-0.24356	0.270141	-0.763406	-1.14763	0.0785021	0.454824	0.172762	-0.472354	1.20941	1.5793	-1.4358	-0.59313	0.121565	1.12517	-0.422846	-0.98589	0.260981	-0.696113	0.383793	1.53577	0.344953	0.274361	-0.0145808	-0.129088	-1.4019	-0.865756	0.613536	0.354288	0.425585	0.933642	0.54421	0.985447	0.54154	0.995429	0.252935	0.170782	0.701071	-1.21398
MBD3	-2.03147	-1.89616	-0.803966	-1.5397	-0.170893	0.489391	-1.26257	-1.75278	-1.37013	-1.69003	-1.07482	0.534793	0.0367653	0.263379	-0.0318704	-1.07917	1.26032	-0.765633	0.139592	-0.374744	2.43097	-0.688554	-1.89494	0.603102	-1.35059	0.886442	-0.910715	-0.836716	-0.957989	-1.07679	1.27578	-0.622237	0.0441582	1.10864	-1.02348	-0.365792	-0.172076	-0.575189	-0.520548	0.433001	-1.0088	-1.48347	-0.782061	0.788488	-0.421884	-0.61731	0.360419	-0.536302	-0.120667
NUDT3	-0.591372	-0.563879	-0.542248	-0.0751999	1.42654	0.525878	-0.266407	-0.35024	-0.506292	-0.160745	0.315717	1.4239	0.27489	0.360604	0.520868	-0.0839519	0.952658	0.751441	-0.975498	-1.24192	-0.400499	0.361098	-0.457157	0.304839	-0.651046	-0.527906	-0.299439	-0.204922	0.377133	-0.339967	0.348492	-0.605502	0.209725	0.676948	-0.154326	-0.557348	-1.06482	-1.72505	0.165017	0.0890794	0.0399458	-0.581743	-0.861323	-0.34343	-0.605918	-1.73686	-1.07866	-0.979908	0.989461
BCL10	-1.13911	-0.681392	-0.0556525	0.0806243	-0.209419	-0.446014	-0.0236301	-0.741877	0.150276	-0.662166	0.137183	0.142193	-0.11277	0.182354	-0.422443	0.235712	-0.408483	0.404867	-0.13703	-0.935614	-0.091624	0.290601	0.0255394	0.131788	-0.243596	-0.45747	0.184479	-0.734741	-0.142532	0.286365	-0.3306	0.140454	0.221083	1.02366	0.123934	-0.0979097	1.0112	-0.321891	-0.607501	0.0309853	-0.091793	0.0307961	0.387359	0.151579	0.179283	0.0296015	-1.21127	-0.871085	0.0628886
NDUFB10	1.60326	0.488183	-0.509568	-0.404778	0.338596	0.262277	-0.435764	1.0459	-0.0930872	-0.545549	-0.037359	0.559036	-0.881265	0.760478	1.34448	1.72859	0.366757	0.736	-0.574242	-0.737322	-0.00316534	0.596296	-0.117073	-0.591969	-0.0783782	-0.717907	-0.555723	-0.220014	-0.747453	-0.427369	-0.342308	-0.46594	0.301682	0.396312	-0.236447	-0.750392	0.362431	-0.259765	0.0694621	0.173104	-0.0698447	0.0672395	0.131483	-0.929787	-0.4472	-1.25934	0.184714	-0.607486	-0.531384
TOMM40	0.804721	0.733255	0.113884	-0.58552	0.767288	0.0422838	-0.531705	-0.239437	-0.346519	0.4932	-1.83904	-1.43385	-0.105601	1.74869	1.36829	0.499733	1.53958	-0.705051	-0.888148	-0.362741	0.447204	-0.831954	-0.418958	0.955125	-0.910194	0.668822	0.408195	-0.597179	0.484419	-1.06625	0.863946	-0.268321	-1.01318	0.150886	-1.05269	-0.73556	0.0902689	-0.436872	-0.616621	0.22617	-0.872218	-0.297359	-0.291943	0.705128	0.213933	-0.136548	0.990623	0.231112	-0.360761
ACTL6A	-0.461414	-0.0829339	-0.491426	-0.697801	-0.0478989	0.147958	1.30279	-0.66128	-0.366508	-0.423912	-0.322863	-0.105203	-0.304515	0.530541	-0.175327	-0.290092	-0.162423	-0.705566	0.204892	-0.201835	0.794159	-0.398923	-0.738672	0.519021	-0.557205	0.4842	0.00380655	-0.362184	-0.0147333	-0.330642	-0.682843	0.410346	-0.482145	0.613517	-0.151003	-0.100828	-0.399824	-0.216046	-0.230708	0.371641	-0.392919	-0.586229	-0.0783638	0.254733	0.232333	-0.0142035	-0.565172	0.00853916	0.63188
CYB5A	1.23662	0.330922	0.562287	0.986484	1.68816	-1.0675	1.93515	0.272304	0.434929	0.545851	0.919226	0.691238	0.659318	-0.312192	-1.06062	0.538237	-0.72778	2.01712	0.368544	-0.265231	0.721617	-0.0065034	0.693868	-1.67734	0.999543	1.08925	-0.567026	1.01142	-0.685294	-0.709459	0.348825	0.898928	3.32527	1.87661	0.522592	-1.31178	0.264709	0.38902	0.793413	1.90067	0.179509	1.06302	0.348723	-0.359851	-0.00592918	1.38081	-0.117399	-0.408097	0.0147324
ADH1B	-0.977231	-1.18174	4.03385	4.71069	-2.29304	-0.996597	4.52378	1.67721	3.34832	-1.45311	-0.982718	5.04838	2.50902	-0.731556	0.232885	0.15487	1.63558	1.03546	-2.15636	-0.632875	-0.477103	1.47908	2.79548	-4.52933	3.27878	-1.56535	-4.22062	0.287121	-1.32334	0.179457	1.37314	1.01394	-0.943163	-0.681819	0.779392	2.09083	-0.388228	-1.15128	3.04551	1.7077	0.856268	0.0966659	-0.552837	0.751724	1.70737	1.49362	1.79658	-2.79281	-0.720964
LDHA	0.07294	-0.279361	0.504905	-0.33252	-0.153416	-1.25286	-0.0994055	0.739149	-0.602351	0.639947	-1.08493	-1.1036	-0.528198	1.13156	0.298832	0.624182	0.196396	0.25954	-0.685027	1.18771	-0.167451	0.377493	0.649267	1.11368	-1.1957	-0.133287	0.143664	0.018594	0.872912	0.626241	-0.594564	1.42981	0.200676	-0.854927	-0.345987	0.0462096	0.706514	0.133992	-0.0224178	-1.96262	1.16099	-0.037271	0.198551	1.2591	0.959151	0.998789	0.347239	-0.105216	-0.645144
ALDH1A1	2.47802	0.0639469	0.325177	1.89382	1.86429	-0.543408	1.98691	3.86269	-0.0509626	-1.56114	1.09808	-0.399552	2.1382	-0.15706	-1.24548	-0.912229	-0.850839	3.32217	-0.147043	-1.57738	-1.39056	-0.0865413	2.54829	0.207568	0.431494	-1.03389	1.47026	-3.24158	-0.146931	1.60505	0.76311	-0.0278875	0.444356	1.6599	0.286876	-1.59919	1.87577	-1.57821	2.51527	-0.98029	2.99278	0.213709	-0.532984	-2.29754	0.216626	-1.18747	-0.00662045	-1.27023	0.275343
GLUD1	0.592606	2.54145	1.3595	0.911987	0.993468	0.699954	1.25034	1.54364	0.423471	1.4975	-0.845773	-1.06823	0.928227	0.197862	2.70063	-0.677252	0.932399	0.731285	-1.00452	-0.127541	-0.33601	-0.642605	1.34261	0.987838	-0.777628	-1.15879	1.37404	1.77278	-0.455567	-0.551612	-0.0666582	-0.986235	1.11208	-1.02078	-1.28144	-1.36448	-0.410206	-1.55017	1.60862	-0.484241	-1.28117	0.81215	-1.47887	-0.492186	-0.377613	-0.272265	0.211183	-0.300047	-0.783835
CYB5R3	-0.330472	1.83085	0.458378	0.290464	-1.02387	0.611877	0.340408	0.32933	-1.69295	-0.043416	-0.164308	-0.131514	0.629292	-0.597883	-0.0109464	-0.944215	0.814212	0.12514	0.835163	0.250132	-0.559923	1.53276	0.478485	0.089809	0.596989	0.585852	0.104725	0.944043	0.446949	0.141889	-0.206994	0.254733	0.456995	-0.309542	0.472523	0.280417	0.977442	-0.241198	1.06516	-0.131749	0.276608	0.582995	-1.14477	0.877574	0.863712	0.696096	1.67851	0.352977	-0.0791109
GSR	0.852325	-0.599692	-0.223258	-0.297449	-0.0186128	0.67641	-0.0795276	0.22697	1.23119	1.13165	0.351674	-0.776524	0.681428	-0.0138377	1.05608	-0.325006	-0.254499	-0.451413	-0.644289	-0.132544	0.681054	-0.287742	1.95935	-0.214305	-0.465428	-0.213993	0.65123	0.00878019	-0.654189	-0.546399	-0.536415	-1.04175	0.0613867	0.809578	-0.817796	-1.08485	-0.0179449	-0.487959	-0.149952	-0.344161	-0.356211	0.341645	-0.613457	-0.106712	0.635081	0.256315	0.401342	0.48521	0.702848
MT-CO2	1.96142	0.802645	0.41729	0.625597	0.868268	0.14584	0.894515	1.264	0.590325	0.24924	-0.174989	-0.495335	-0.80046	0.711199	1.199	1.58107	1.41955	0.358116	-0.954029	-0.812794	0.282163	0.117741	-0.642706	0.0447403	0.363164	0.0639879	0.639295	0.373235	-1.29031	-0.185635	0.775641	-0.961513	-0.201576	0.0087941	-0.161809	-0.526548	0.633126	-0.665254	0.27143	0.977883	-0.574531	0.946845	0.637238	-0.0307881	-0.163322	-1.15339	0.447524	0.328799	-0.961172
SOD1	0.120541	-1.016	-1.69528	-0.90109	-0.196155	-0.294579	0.0138066	-0.611587	-1.57344	-0.720771	-0.297577	0.12261	-0.479096	-1.1346	-0.7913	0.716334	0.765763	1.81932	-0.0981299	-0.571689	-0.861661	1.08323	-0.794119	-1.1454	-0.456927	0.74103	-1.46199	1.64782	-0.867623	0.656316	0.1403	0.26155	1.38517	0.310832	2.04987	0.205137	1.13705	0.615968	0.883841	0.989631	0.902588	0.210076	0.292407	-0.575787	0.496461	-0.378699	1.37027	0.38248	-0.209557
CP	0.542058	0.112264	-2.50062	-0.855899	-0.920358	-1.1653	-0.588748	-0.495248	-1.41113	1.40678	-0.0504305	1.23483	3.83452	-0.048153	-1.6465	0.749306	-1.8001	0.171205	0.102226	1.93531	-0.492369	0.713718	-1.01465	-1.03249	0.564247	-0.725051	0.549041	0.361944	-0.991391	0.770744	1.36285	2.00049	-0.373284	-0.852206	-0.0397306	1.14397	-0.287052	1.06026	-1.10203	-1.52822	2.0252	1.49483	0.95495	-0.960109	-0.765927	-0.547461	0.351787	1.90701	-1.37047
F13A1	0.448749	-1.00315	1.15559	1.05333	0.69871	-2.42841	-1.07217	0.644462	1.79142	1.70297	2.17529	0.988825	2.2317	-0.976752	-1.75398	-3.45478	-0.544177	-0.305472	-1.79731	-0.39866	-0.691991	-0.524862	4.08137	-0.410542	0.264425	-1.56507	1.62584	-0.0243132	0.591269	-0.289243	3.11064	-1.65128	-0.703527	-1.46427	-1.15205	-2.48417	-1.74256	-0.921286	0.275194	-2.45376	-0.317305	1.45709	-0.796376	0.233805	-0.251017	-0.477932	0.971807	-1.20217	0.188743
PNP	1.28937	0.50465	0.993324	0.653254	1.89202	-1.47346	1.03304	2.5075	-0.919711	2.22933	-0.151965	-0.0309954	0.0164438	3.48079	-0.735726	-0.260259	0.131457	-0.808434	-0.461795	0.34844	-1.19556	-0.89442	-0.386899	0.695217	-0.88014	1.13019	1.19144	-2.90816	0.485423	-0.373969	1.26817	0.109339	-0.361775	0.774615	-0.860294	0.0506055	0.633054	-0.49286	-1.31111	-1.97808	-0.205336	0.477399	-0.601586	0.502356	-0.588346	0.544767	0.116063	0.748794	0.295533
HPRT1	-0.675551	-1.23712	-1.48605	-1.26338	1.15251	-1.04627	-0.738269	-0.670156	-2.02208	0.448516	-0.750194	0.363713	-1.11788	0.663649	-0.679608	0.0655004	-0.995393	-0.0288919	-0.0932466	-0.121934	-0.0633425	0.0367831	-1.23464	-1.34509	-0.697351	0.936087	-0.847958	0.267153	-0.383012	0.465317	-0.0661008	0.0370746	0.668071	1.39255	1.07364	0.279202	0.234236	0.832307	-0.719199	0.576166	0.295813	-0.153592	0.999776	0.837008	-0.0633764	0.483117	-0.0220325	0.261651	-0.237438
GOT2	0.912623	0.182231	1.22647	0.318396	0.285232	0.93089	0.0340878	2.90474	1.42862	1.17289	-1.50328	-1.88143	-0.459388	0.745225	1.7568	1.326	-0.391837	-0.0643801	-0.735557	-0.0685598	0.0131552	-0.129899	0.105325	-0.634102	-0.508555	-0.311531	0.692303	1.79117	-1.27723	-0.722973	-0.717649	-0.708545	1.17813	-0.476902	-1.04076	-0.672371	0.486977	-1.19011	0.456151	0.089852	-0.685453	0.0736062	-2.05383	0.233805	-0.313664	0.179517	1.43649	-0.0618078	-0.400387
EGFR	-1.24818	-0.296145	1.18185	0.956765	1.41642	-0.133276	0.84079	-0.029777	-2.1233	-0.724457	0.330111	0.288839	-0.332585	0.241913	-0.951899	-1.09675	-0.664185	-0.226836	-1.50541	-1.54856	0.222571	-0.397386	0.136942	-3.22529	-0.230058	-1.28194	-0.146995	0.00108286	0.184093	0.150271	-1.15898	-0.269848	-0.513775	-0.617721	-0.102858	-0.279505	0.259091	-0.883389	-0.16588	-1.09219	-0.998991	0.227717	0.294945	0.6361	0.0950928	-1.51287	-0.373945	-1.22825	-0.392518
PGK1	0.931717	-0.115617	-0.974669	-0.85954	-0.574874	-0.705103	-0.36155	0.45075	-1.08991	-0.13901	-0.563531	-0.97582	-0.546676	-0.123015	-0.4223	0.306389	-0.900601	-0.139886	-0.341885	0.93546	-1.09859	-0.290082	-0.286219	0.624879	-1.06836	-0.159193	0.456199	-0.181244	-0.0946721	0.400883	-0.607553	0.157232	0.0109585	-0.116167	0.590129	0.349554	-0.470208	0.78314	-0.0702577	-0.488672	0.867063	-0.498573	-0.454184	0.859158	0.396363	0.893183	-0.597081	0.56138	-0.0554442
AK1	1.22007	-0.435743	-1.26815	-0.56272	-1.68173	-0.550567	-0.317041	3.36464	-1.56497	-0.538611	0.799232	0.681675	-0.441349	0.0148885	-1.10955	0.217455	-0.422817	0.160973	-0.901625	-0.864133	-0.11424	0.488	0.204363	-1.07873	-0.331787	-0.79654	-0.986027	0.707084	-2.17197	0.543686	0.257302	-0.345389	-0.744819	-0.742935	0.771267	0.259665	0.433553	-1.98869	0.571073	-0.18501	0.367237	-1.33069	-0.621644	0.935472	-0.465149	0.129869	-0.71951	0.00743436	0.910721
F2	0.0936775	2.00135	-0.781154	-0.413726	-0.209289	-1.30254	-0.0813258	0.119042	-0.476734	-0.158526	-0.0334816	0.703196	2.60676	0.162999	-1.27485	0.907603	-0.805682	-0.351108	-0.384237	1.73754	-1.18013	0.539922	-2.12737	-1.31196	0.880312	-0.726508	-0.133715	0.691319	-1.89925	0.773658	1.96027	1.29018	0.0349711	-0.671315	-0.177297	0.562325	0.203695	-0.153411	-0.74638	-1.02166	2.10524	2.25875	0.481151	-0.823923	-0.894873	-0.125545	0.143827	1.21026	-2.28657
C1R	-0.194603	2.8588	0.0361139	0.452868	-0.0718431	-0.980763	0.664569	0.135597	0.423298	-0.104591	1.48377	0.110622	3.24009	0.611427	-0.897957	0.742647	0.327189	-0.12369	-0.0561639	2.79052	-0.216539	1.04618	0.842227	-1.39053	1.95419	-0.392094	-0.455043	0.484865	-1.40044	0.893291	1.64013	1.38123	1.44963	0.648384	0.831151	2.02316	-0.0429091	0.826803	0.0770781	-1.46361	1.95489	0.623382	1.36858	-0.240686	0.0415049	0.489943	0.816093	2.09696	-0.667331
HP	-0.232606	1.25213	-2.25072	-0.581153	0.401427	-1.38016	-0.874756	-1.50321	-3.08823	0.437426	0.0251403	1.28864	4.44065	0.558444	-1.08099	0.0624529	-0.705657	1.02945	0.225835	1.0077	-0.322665	0.620836	-1.07755	0.065881	2.22303	-1.35905	1.44289	1.60658	-0.443771	0.434056	3.40593	-0.413246	-0.293032	-2.39485	0.61534	1.78882	0.620938	1.35838	-1.29657	-2.03523	3.34144	1.09174	1.80053	0.161841	-0.942813	0.0529334	0.900456	0.0789213	-1.32003
HPR	0.00257217	1.7046	-3.01096	-1.69275	-0.32213	-0.426051	0.388734	0.505789	-3.00131	-0.452376	0.193208	0.4262	4.85033	-0.253393	-1.17535	0.102773	-0.37303	0.37987	-1.10255	1.21132	-0.430485	1.09407	-1.93335	-0.292733	1.98437	-1.58777	1.67333	1.03699	-1.51615	-0.2595	3.38323	0.119264	0.475535	-1.13636	-0.289725	1.8483	-1.36951	1.04887	0.660747	-1.47281	2.02491	1.18187	1.46999	-0.30415	-1.04355	-0.110314	0.531272	0.279918	-1.25958
F9	0.501762	3.26312	0.238022	0.138783	-0.700681	-0.134963	1.00948	0.174915	0.253465	0.0450811	-0.613428	-0.224113	0.834552	0.179153	-0.430039	0.738809	-1.029	0.583548	0.398169	0.0999687	-1.55648	1.39238	-1.49782	-1.66492	1.05801	-0.603142	0.0328946	0.647623	0.179138	1.07273	0.992052	2.09177	2.19298	0.611603	0.251874	2.07469	-0.652195	1.83073	-0.0490659	-1.71474	3.21372	2.88268	0.720723	-0.562729	0.312134	1.40235	0.913118	0.862591	-2.2513
F10	1.10927	3.97335	0.766912	1.2526	-0.434517	-1.28946	1.53364	-0.00578695	-0.588878	-0.777365	-0.278536	1.238	2.58625	0.500278	-0.319541	1.6099	-0.885705	0.269659	-0.834854	0.0284963	-1.47478	0.286001	-0.703221	-1.11158	1.113	0.442845	-1.41847	0.332016	-1.59772	1.09345	1.98384	0.456412	0.448699	0.478302	-1.09495	0.382914	-0.189226	0.0784095	-0.0616813	0.807425	2.24981	1.66768	1.14811	0.315846	1.01204	-0.191382	0.371162	1.20999	-0.577232
CFD	0.128615	1.16364	-0.250124	2.55358	-1.34417	-0.47401	3.16888	0.957176	-0.0528195	0.247236	0.714462	1.55274	3.15049	0.536809	-1.39959	-0.308841	0.440895	0.35122	-0.493598	1.48377	-0.411927	0.266096	1.73047	-1.28087	1.89613	-1.2243	0.728751	-0.306717	-0.754041	0.520273	0.503254	1.83505	0.985834	-1.19412	0.475303	1.13291	-0.625363	1.11971	-0.230111	-2.2771	1.61483	0.278891	-0.0152535	-0.275373	0.0773894	1.13034	-0.453031	0.613087	-1.656
PLG	0.8186	3.17951	0.0310666	-0.229827	-1.07024	-0.372976	1.02284	0.481324	0.696822	-1.52871	-0.711925	-0.275324	2.35655	-0.198244	-0.437387	0.627925	0.253831	-0.35807	-0.162189	2.44548	-0.169	0.488881	-1.01961	-0.423461	1.66153	-0.454384	0.163395	0.273513	-1.30457	0.272505	1.95402	1.5056	-0.433686	-0.526347	-0.352742	0.885436	-0.102257	0.616833	-0.224518	-1.67919	2.29268	2.76816	0.971783	-0.0576239	-0.342672	0.455604	0.9989	2.39692	-1.53868
F12	0.694493	1.11066	-0.800922	0.233654	-0.995393	0.414325	0.33826	0.679301	0.742362	-0.399436	-0.295134	-0.378385	3.08177	-0.196825	-0.999128	-0.0891954	-0.59448	0.172015	-0.532365	1.34581	-0.819455	1.59047	-1.19898	-1.17236	1.77366	-0.0416577	-0.519069	0.755574	-0.784171	0.967871	1.89514	1.25854	-0.732198	-0.223352	0.0389173	1.61648	0.258423	0.824943	0.519229	-0.75763	2.13531	1.72506	0.770454	-0.0534369	0.350162	0.698761	0.346579	2.06375	-1.72424
CFB	0.215863	-0.295018	-0.639437	-0.378802	-0.619742	-1.23235	0.474612	-0.274502	-0.117021	0.0864943	-0.339055	0.737772	2.66668	-1.28705	-0.814259	0.807512	-1.09736	0.198208	0.609859	2.19849	-1.04897	0.790364	-0.997633	-0.716571	0.576762	-1.13291	0.398981	0.797724	-0.932105	1.54622	1.18256	1.56364	-0.0270835	-0.722303	0.26642	1.16299	-0.0717307	0.896165	-0.583634	-1.50878	2.08167	0.800027	0.950481	-0.435781	-0.0382124	0.405787	0.814884	1.23032	-1.88013
ADA	-0.160837	-0.69344	0.788186	-0.0253128	0.613971	-1.24516	0.714942	0.595911	0.669055	1.47357	1.09731	2.21903	0.445319	0.379915	-1.196	-0.0757192	-0.824883	-0.683729	-0.602934	-1.01915	-1.09405	0.20644	0.420168	0.606351	0.0575213	-0.487203	1.1536	0.433713	0.785562	-0.0321105	0.252984	-0.407865	0.423383	0.859651	-0.238679	-0.36738	-0.241584	-0.26669	-0.592105	-0.848435	0.14337	0.483661	-0.0261289	0.594545	-0.371019	-0.195407	-0.534808	-0.529423	-0.452747
CA1	-0.141319	-0.34362	0.67737	0.492706	-1.05209	-0.00723962	0.332385	1.51232	0.183553	0.981427	0.699993	0.245617	-0.151636	4.52774	0.0440103	1.59806	-3.60967	-0.791192	-2.11199	-0.992213	-1.43751	-0.202916	1.18004	-2.02838	1.21749	-1.11783	-2.22761	-1.01175	-2.0242	0.628445	0.186455	2.70636	0.217477	-0.265023	-0.672308	0.70798	-1.08358	-0.840271	-0.421692	-1.59896	1.8781	0.22728	-1.03077	-2.78686	-1.45138	-0.550491	-0.565959	-1.25986	-1.90656
CA2	0.306371	-0.685421	0.540853	0.362671	-0.795549	-1.22654	0.935936	1.63539	1.08617	0.808525	-0.525852	-0.605101	-0.328617	3.40102	-0.0774619	1.04928	-3.9405	-1.22974	-1.29175	-0.913354	-1.39878	-0.560088	0.0775906	0.561629	-0.103271	-0.296153	2.58014	-1.62029	-1.45393	0.165203	-0.728219	1.83517	-0.215564	-0.703387	-0.95636	0.475348	-1.72098	0.0150316	-1.35471	-1.59693	1.24355	-0.555729	-1.15086	-2.25363	-1.75306	0.296039	-0.76354	-0.948876	-1.44472
ASS1	0.191346	1.72221	0.255995	1.72977	-1.28732	1.33027	1.20798	0.547205	-0.563709	0.445681	-0.0715093	0.682905	0.20997	-1.52231	-0.86236	-2.47954	-1.26366	0.326465	-2.67319	-0.765157	0.0344716	0.0396175	0.746292	0.932068	1.01214	-0.229215	-2.90472	2.41821	-3.30675	0.161225	-0.804522	0.0862374	3.88347	-1.82861	1.05881	-0.171704	-0.522088	-1.9027	1.35488	-1.45517	0.443362	-0.0284688	-1.06676	0.458633	1.21526	-0.630764	-0.709455	-0.307215	-2.01453
SERPINC1	0.560978	0.259536	-1.40231	-0.142349	-1.62624	-0.565093	0.650586	0.446386	-0.0867557	-0.7679	0.113476	1.005	3.15241	-0.659056	-1.02424	0.649626	-0.667235	0.0872695	0.835507	2.44158	-1.44271	1.28405	-1.44072	-0.918587	1.43417	0.455513	-0.716914	0.851016	-0.486658	1.40198	1.41115	0.950678	0.264557	-0.432906	0.225433	1.12187	-0.03567	0.644406	-0.431707	-0.671568	1.84625	1.79495	1.16367	0.135949	-0.161095	0.288497	0.524864	2.07872	-1.79773
SERPINA1	-0.0576464	-0.0577259	-2.06594	-1.15739	-1.14227	-1.18945	0.622382	-0.309966	-1.75816	1.22861	0.53363	1.86347	3.89363	-0.487055	-1.24132	0.717237	-1.8393	0.197178	0.704337	2.05461	-1.05798	1.0571	-1.31168	-1.13742	0.616102	-1.32104	-0.0035686	0.855338	-0.282934	1.11716	0.761971	1.85471	0.515628	-0.530721	0.487495	1.05429	-0.338332	1.38383	-0.956419	-1.10028	1.83663	1.42888	0.982352	-0.341837	-1.08124	0.397933	-0.513017	1.22524	-0.883633
SERPINA3	0.110844	0.431335	-0.800338	-0.657227	1.09689	-1.14701	0.434019	-0.322893	-1.76253	2.67119	-0.321449	1.16885	3.96872	1.45185	-1.49541	0.565228	-1.23676	0.121741	0.307438	2.62172	-0.0897761	0.165284	-0.603187	0.439735	0.589109	-0.627115	1.38018	1.10517	-0.764288	1.07319	1.89199	2.18942	0.0311405	-1.27698	-0.236075	1.00844	0.151553	0.966911	-0.759948	-1.42134	2.21304	2.43107	0.697823	-0.080063	-0.737626	0.153547	0.317252	1.74865	-0.636625
AGT	1.46844	0.0439903	-1.72538	-0.445197	-0.850389	-1.12016	-0.305604	0.134489	-0.369662	-0.493498	-0.241741	0.504369	3.81776	0.199878	-1.20289	0.527162	-0.689437	0.0421826	-0.0153995	2.96996	-1.28725	0.862752	-1.98993	-0.800783	0.929204	0.30171	-0.248852	0.585588	-0.348596	0.971207	2.1217	2.283	0.178356	-0.0259905	0.45991	1.76554	-0.0485656	0.718301	-0.769452	-1.44161	1.98059	1.73216	1.04315	0.470665	-0.245849	0.597115	1.01276	2.52456	-1.95948
A2M	0.370085	-0.0166201	-0.858531	-0.197196	-1.43543	-0.852928	0.776214	0.124513	-0.21397	-0.259722	0.223641	0.612522	5.18409	-0.367904	-0.563321	0.940589	-0.634475	-0.976307	-0.757223	2.34189	0.343108	1.35492	0.956908	-1.09952	2.35156	-0.595115	0.811026	0.638346	-1.48253	2.30131	2.09941	3.27331	2.13533	-0.251873	0.374538	1.87277	0.804444	1.92618	-0.343493	-1.47076	2.53678	0.826266	1.34725	-0.747878	0.366405	1.43258	1.64412	2.04985	-0.758741
C3	0.115129	0.516383	-0.496197	-0.209982	-0.388723	-0.84177	0.146908	0.13797	-0.177424	0.25754	0.00369724	0.105336	3.58727	-0.21146	-1.23388	0.1908	-0.27917	0.0263794	-0.336438	1.32375	-0.94584	0.218481	-0.114264	-0.738834	1.82394	-1.20474	0.782609	0.822385	-1.28479	0.205094	1.99991	0.9005	-0.374506	-1.13636	-0.751648	1.15064	-0.156786	0.789898	-0.879956	-1.76962	2.43079	0.245042	-0.0293695	-0.671445	-0.48386	-0.13932	1.08485	1.30184	-1.96601
C5	-0.0648655	2.06211	-0.421124	-0.509506	-0.331703	-1.16538	-0.116301	0.366783	0.970735	0.272619	-0.746703	-0.0359616	3.47653	0.182727	-3.18625	0.399317	0.107491	-0.089262	-0.447681	2.41271	-0.851054	-0.0657802	0.00615714	-0.788459	1.8413	-0.942593	0.555744	0.881578	-1.28445	0.509235	2.37325	0.995091	-0.261075	-0.0761778	-0.574006	1.11307	0.853759	0.759915	-0.244221	-2.26461	2.57809	1.43758	-0.242081	0.0113667	-0.839874	0.403401	0.913313	2.03386	-1.77806
TIMP1	1.62374	2.27574	0.890612	-1.62922	-0.092676	-1.72443	-0.0246549	0.952038	-0.471928	2.88171	-0.172618	0.580065	0.728187	-0.346501	-0.673704	-0.338133	-1.07978	-0.742178	-0.249095	2.85428	-0.340315	0.29741	0.736238	-1.48123	-0.364353	-0.916187	-0.721276	-0.244043	-0.63072	0.296295	2.42314	1.07067	0.509654	-0.487179	0.0901066	0.915472	0.5042	-0.0219223	-1.35032	-2.97359	0.83139	3.34944	0.396162	2.44636	-1.26821	0.575541	-0.0337104	1.07768	0.846585
CST3	3.76787	0.653797	-0.270537	0.846428	0.719504	-1.18189	1.11708	-0.118221	-0.617574	-0.286343	1.59093	1.69856	3.59182	-0.728213	-1.62053	-0.480172	-0.328723	1.34114	-0.579617	0.959869	-0.580728	0.488263	3.39344	-0.864223	0.832137	-0.620249	1.61092	0.363612	-1.232	0.127318	0.772391	1.93974	2.3637	-1.15572	-0.266116	1.17626	0.747448	0.358071	-0.894283	-1.76385	0.387402	1.36307	1.19582	-0.478408	-0.433317	0.834217	0.619951	0.614387	1.51964
CSTA	-0.582046	-0.441667	1.92396	7.66446	0.5208	-3.32915	8.56859	1.89203	0.317153	2.60727	0.107163	0.638805	0.292409	0.433067	-2.51621	-0.258511	-1.16323	-1.38506	-0.940598	-1.49661	-2.58075	0.239232	0.692082	-2.03496	1.84065	0.0645303	1.85835	-0.517884	0.480789	-0.742072	0.721615	0.198476	-0.2688	-0.518823	-0.615988	1.63501	1.19425	-0.888957	-2.26385	-0.265307	-0.895897	0.546739	0.112801	0.123985	-1.33857	0.86504	-1.04599	-0.803753	-0.155357
KNG1	0.904747	0.463829	-1.51578	-0.300174	-1.49987	-1.42134	0.635479	0.232166	-0.310138	-0.805069	0.562421	0.915157	3.40455	-1.11556	-1.13949	0.582317	-1.10842	0.702709	0.694868	1.86686	-1.2131	0.981939	-1.15683	-0.617628	1.36471	-0.601122	-0.13351	0.612888	-0.502647	0.964843	1.51848	1.66575	0.361765	-0.411311	0.37998	0.932057	-0.0523233	0.967826	-0.0787711	-1.13913	2.08055	1.80717	0.95292	-0.433346	0.148145	-0.247679	0.359765	2.01972	-1.93378
NRAS	-1.44202	0.351518	-1.61866	-1.37976	-0.150015	0.0885848	0.0604086	-0.360492	-0.818477	-0.319269	-0.0364333	0.30807	-0.314233	0.149643	-0.390602	-0.225164	0.539902	-1.12415	-0.649803	-1.3929	-1.59075	0.218759	0.357506	-0.249315	-0.851451	-0.812924	0.755367	-0.557946	-0.258905	0.0973535	0.0957906	-0.038031	0.771571	0.789582	0.409873	-0.301968	-0.498695	-0.118777	-0.72867	0.457063	-0.18887	-0.0712181	-0.346283	-0.170121	-0.428515	-0.560914	-0.293907	-1.08544	0.553317
KRAS	0.323916	-2.74071	-1.71772	-1.57066	-0.944232	-1.33302	0.200463	-1.14558	0.413398	0.858914	0.74879	0.382515	-0.355178	-0.125426	0.0996725	0.386759	-0.387797	0.498621	-0.0224476	0.140091	-0.644308	0.242669	-1.7686	-1.17639	0.0981363	-0.732576	-0.108942	0.0339486	-0.476532	0.317962	-0.487187	-0.348969	0.137697	1.36696	0.0904764	-0.635352	0.034369	0.324494	-0.35985	0.502038	0.305835	-0.432319	-0.0227231	-1.49214	0.066242	-0.0105394	-0.133051	-1.30334	-0.659604
JCHAIN	0.695737	0.25805	-0.663612	0.761334	-0.786008	-0.577445	0.575694	0.0452857	-1.34013	0.261284	4.20314	2.38794	2.85344	-1.33358	-1.28786	0.377807	0.198713	-0.557626	-1.04319	0.0183994	-1.43526	1.0133	-0.123145	-1.96321	2.20984	-1.22627	0.254284	0.424113	-2.04129	0.394698	3.79527	2.03349	0.311604	-0.888318	0.660608	0.956748	0.721799	-0.319517	-1.26007	-0.723714	1.80865	3.17495	1.2958	-0.513627	-0.688696	2.00788	0.0421203	2.59476	-1.2479
IGKV3-20	0.438871	0.99448	-0.908554	-0.418872	-0.526464	-0.864516	0.743833	1.12432	-0.226486	0.601495	3.40127	1.46666	2.79775	-1.19129	2.05492	-0.20942	-1.9155	-0.909798	-1.36994	1.22626	-1.02542	0.813737	0.36377	-1.55706	0.145689	-1.64434	0.398903	0.0596233	-1.23827	-0.136166	3.74988	1.48104	-0.587615	-0.515955	0.224253	0.649962	0.839901	0.447129	-0.758162	-0.43315	1.3902	0.558802	0.00396399	-1.60829	-0.556649	0.115259	0.977681	0.367408	-0.133645
IGKV3-15	0.333	0.359736	-1.22672	-0.765302	-0.285242	0.356648	0.416985	0.604183	-0.881653	0.816717	4.08388	0.322494	1.4814	-0.486219	-2.12538	-1.17989	-2.29203	-0.0441961	-0.578828	1.94599	0.0154752	2.37011	0.604885	-0.56985	0.0753711	-1.55239	0.815119	0.057156	-0.746062	0.34737	1.24201	1.82514	-0.284854	-1.22122	0.13099	1.01912	0.381921	-0.0412595	-0.99154	-1.24741	1.39243	-0.382152	0.333408	-1.1631	-0.300251	0.0720466	-0.0253244	0.873691	-0.826451
IGLV1-47	0.00511153	0.46737	-1.59762	1.34439	-0.611181	-0.760905	0.231846	-0.213684	-0.50093	0.456423	3.36167	0.421115	2.21614	1.11447	-0.0315859	0.671314	-2.32903	-0.537367	-0.940628	1.53194	-1.13299	0.94897	-0.114367	-1.41677	0.949861	-1.23315	-0.0942756	0.323309	-2.77293	0.345585	2.62676	1.8767	0.00654472	-0.890715	0.415498	0.303427	0.9172	0.422841	-0.927152	-0.881664	1.9138	0.931297	0.713911	-1.41237	-0.870337	0.187875	0.27424	1.01341	-0.36814
IGHV1-69	-0.453663	0.52276	-0.713403	0.726796	-1.20549	-2.18094	0.730547	-1.13384	0.00419633	1.24965	-0.707346	2.00673	2.79653	-0.825599	0.259096	0.520136	-0.0236532	-1.10288	0.20899	0.738714	-1.05896	1.61537	2.44125	-5.09602	1.31967	-2.11463	0.903839	0.425021	-2.31494	-0.159737	3.48691	1.44385	-0.477369	0.819922	-0.151102	0.661247	1.41667	1.51656	-1.06163	-1.39648	2.28517	0.343677	0.236625	-2.31494	-3.24959	0.281467	1.13578	-0.212021	0.546666
IGHV3-7	0.484898	0.192794	-2.06511	-1.41611	-0.726434	-1.81469	0.314913	-0.0677909	0.565556	0.0902707	1.76913	1.53955	3.96628	-1.44564	-1.10455	0.197006	-0.741876	0.0435225	-0.977749	2.61217	-0.751111	1.40552	-0.0522709	-1.83597	0.874591	-1.12805	0.0294807	0.955548	-1.36136	-0.518425	2.90891	2.0263	-0.432196	-1.05568	-0.108513	1.22489	0.517757	0.399368	-0.430382	-1.24287	1.38561	1.2441	0.632083	-0.712686	-0.146304	0.148285	0.663213	0.972773	-0.50072
IGKC	-0.0959628	0.997812	-1.34367	-0.591868	-1.47152	-1.13085	0.438524	-0.357176	-0.435098	0.66073	2.925	1.80046	3.47931	-1.38104	-1.58463	0.362276	-1.81366	-0.0031615	0.155609	2.12635	-1.80838	0.390109	1.17945	-1.13677	0.285361	-1.02686	0.11684	0.657035	-1.39299	0.0904015	1.96807	1.42255	-0.217138	-0.660295	0.576866	0.609966	-0.899545	0.774725	-0.817504	-0.739537	1.24129	0.508544	0.406398	-1.53258	-0.151972	0.01515	0.118184	1.11417	-1.24197
IGHG2	-0.123374	0.516717	-1.40079	-0.933464	-1.20834	-1.55092	-0.287568	-0.407478	0.809106	0.578461	1.42211	1.62822	3.77511	-1.75837	-1.63996	0.80694	-1.91123	0.086854	-0.609009	3.15721	-1.18679	0.433465	1.28342	-1.47975	0.437722	-1.79907	-0.142971	0.153202	-0.719937	0.171895	1.34893	1.93578	0.162765	-2.18083	0.76432	1.08981	-0.879162	1.40709	-0.571772	-0.964941	1.58343	-0.0343386	1.04751	-1.44529	0.365032	0.455155	1.07626	0.990598	-1.468
IGHG3	0.0578744	0.279883	0.112146	1.59293	-0.607283	-1.37347	1.25031	0.443324	-0.023852	0.973615	2.77567	0.336145	3.73429	-1.35369	-1.49357	1.46234	-2.0444	-0.579073	0.344149	2.81966	-0.976958	-0.302471	1.2413	-2.06008	1.81198	-1.96297	0.35455	0.223439	-1.10721	1.18433	2.31782	2.40514	-0.357178	-1.13336	0.705797	0.84837	-2.60373	1.38096	-0.984192	-2.18253	1.33729	0.326755	-0.499391	-1.12792	0.672447	0.898731	0.384712	1.08689	-1.0993
IGHG4	-1.01646	0.421159	-2.16351	0.444513	-1.0011	-2.67256	0.822367	-2.8597	-1.1835	1.83283	1.87727	0.86225	0.764389	-1.20746	-0.876307	0.555194	-3.28957	-1.12705	0.259941	3.44849	-1.30421	1.39222	1.51462	-0.872255	-2.0747	-2.41257	0.460743	1.23867	-1.47798	0.531366	1.80071	-0.162162	-0.79574	-1.21447	0.141992	-0.0837523	-2.7004	1.33369	-2.67703	-1.38532	1.82512	1.38618	0.30114	-4.40423	1.03999	0.859857	0.173235	2.48464	-2.88793
IGHM	0.0857481	-0.271573	-0.888062	-0.509569	-1.57555	1.34161	0.0482947	0.375884	1.09628	0.786225	4.29417	0.324762	2.17774	-0.691163	-0.372263	1.23629	-1.01875	-1.64243	-1.71534	0.116814	-1.38781	1.05614	-0.724802	-3.43959	1.90421	-2.56306	0.38749	-0.103306	-3.02351	-0.141211	2.92211	1.23558	-0.176397	-1.19848	1.06896	1.10275	-1.60125	-0.722421	-0.670159	-0.34021	1.99997	3.04553	1.44344	-1.44122	0.468342	0.387401	0.209024	1.94321	-1.74109
IGHA1	-1.03115	-0.0574354	-1.1711	-0.683987	0.345834	-1.47369	0.255533	-0.636919	-0.373523	1.011	1.9763	0.600703	3.98032	-0.997387	-1.62153	1.08696	-1.01366	1.25249	0.348437	1.88273	-1.01086	1.04761	0.962989	-0.0634264	1.54305	-0.817568	0.285216	1.20201	-2.66547	0.455734	2.08737	2.29363	0.198833	-0.375235	0.780408	1.53852	-0.00262974	0.810058	-0.70703	-0.625325	1.69873	1.3845	0.18832	-0.708818	-0.166326	0.821979	0.0223378	1.4649	-1.2122
HLA-DRA	-0.245949	1.48049	-0.234847	0.845089	1.51099	-1.86469	-0.260643	-0.267297	0.213437	1.55971	1.44161	1.26223	0.269689	-1.0295	-0.629931	-0.58153	0.223597	-0.116855	-0.937363	-1.40239	-1.7478	1.12505	1.24414	-1.19241	1.38784	-1.32078	1.16101	0.118083	0.646099	0.995756	2.10981	0.0935332	1.23932	0.815249	-0.070304	-0.566209	0.00277831	-0.340215	-0.71152	-0.0264502	-0.0549603	2.09135	0.839571	0.267236	0.153275	1.50257	0.442649	-0.732876	1.74821
HLA-DQB1	-1.40022	1.72221	-0.666333	0.164475	1.70872	-1.11848	-2.25306	1.22825	-0.745475	1.13489	2.27616	1.05288	1.15415	1.39711	2.65064	-3.53896	0.678091	-0.494582	-0.351571	-2.50853	-1.76166	0.855945	-2.5633	-1.23774	0.958933	0.0722786	-2.75485	-0.0663488	-1.30091	-0.162032	0.95433	0.316921	-0.1029	0.250469	-0.189016	-0.0855018	-3.23276	-1.65861	-0.970087	0.441284	-0.288065	2.65891	1.5319	-0.0594702	0.122895	-2.54595	0.587192	-0.403788	2.24293
HBD	0.635816	-0.527972	0.34135	0.23495	-1.25571	0.290504	0.352935	2.19511	0.640191	0.806952	0.675112	-0.107108	0.0299816	4.55042	0.475378	2.50425	-2.98743	-0.789036	-2.3569	-0.917835	-1.7451	0.219666	0.70494	-2.46227	1.29984	-1.16308	-1.04772	-1.07735	-2.74118	0.46494	0.499417	2.12653	-0.00505152	-0.212589	-0.35047	0.601778	-1.94567	-0.883389	-0.462624	-1.76723	2.21733	0.599412	-1.20277	-2.68449	-1.94679	-0.725018	-0.0264933	-0.971257	-1.52796
MB	4.27358	-1.6498	0.32756	1.53138	-0.553287	3.41891	-0.0968327	8.07858	-4.93912	-0.388402	2.22514	-2.58343	0.657596	0.827816	-1.18305	6.28208	-3.79325	0.73671	-1.38901	2.56365	-0.71937	-0.791417	-1.55511	-0.774113	-4.7332	1.32912	1.75056	-5.10965	1.42725	3.11485	2.86741	-1.84534	2.64383	1.57371	-0.683601	3.72098	-0.818592	-3.08757	-0.441185	-3.51157	-1.15414	-2.87857	-0.763445	2.08565	-1.18086	1.83676	-0.910283	-1.2009	0.431601
COL1A1	-0.307927	-0.657179	2.2592	3.5664	-1.58212	-2.01224	3.6614	0.690728	-0.0245101	-1.07436	3.51911	3.20042	2.42982	-1.15237	-1.23329	0.694315	0.299845	-1.02831	-0.262279	0.0136193	-2.10627	-1.6689	0.441414	-1.7007	4.26146	-0.946713	1.063	0.228328	-1.1352	0.32785	1.02874	-1.19266	0.403696	-2.4457	-0.258296	0.154954	-1.20181	0.90954	-0.969663	-1.86	0.253544	-2.59648	-0.572142	1.89325	-0.236382	-1.21652	-0.701418	0.573622	-0.101482
COL2A1	-0.646068	-2.88136	1.19841	4.22089	-2.93649	-0.91556	0.104846	-1.4825	-1.24957	-1.31387	4.06441	1.91626	2.24561	-2.02722	-1.20366	0.54355	1.06661	-0.385081	0.101423	1.09783	-2.21905	-2.46199	0.890331	-0.880946	3.66143	-0.435358	-0.626242	0.23204	-1.07168	1.96412	2.18402	-3.786	0.87784	-0.367665	1.55172	-1.39171	0.744524	1.19184	1.49217	-2.70619	0.205043	-0.875751	0.62958	0.484112	0.588179	0.194596	-0.553171	0.484602	-1.26682
COL3A1	-0.692546	-1.02387	1.3794	3.66947	-1.64493	-2.11537	3.06533	0.0333117	-0.11084	0.0243988	2.86464	2.68317	1.79512	-1.75448	-1.20368	1.50146	-0.0443294	0.458515	0.0704889	0.684509	-0.860547	-0.0575332	-0.13168	-1.03631	4.45095	-0.10476	0.720913	0.205152	-0.992667	1.45216	0.367214	2.91119	1.75968	0.00494113	0.318182	2.18762	-0.417423	1.82116	-0.601659	-0.485522	1.08376	-0.697795	2.42866	0.5458	0.776399	0.0481626	0.1317	3.15934	-0.947934
COL4A1	-0.91802	-0.0195157	0.287725	1.67283	-0.141993	-1.82182	0.695148	-0.446784	0.869107	0.267492	-2.97904	0.171577	-0.645095	-0.0286632	0.638913	0.0685583	0.259743	0.69138	1.53727	3.86968	0.402685	2.42536	-1.80441	-0.357081	4.1723	2.35773	1.03273	1.31997	-2.02719	1.80029	0.524754	0.834336	2.23461	2.6606	1.82235	1.67701	1.33044	-0.119522	2.87454	-1.2101	1.30717	2.65428	1.5045	0.949325	2.85852	2.87237	2.04626	3.38863	0.805173
CRYAB	3.72051	2.90357	-2.22924	0.238336	-3.12645	-0.131617	2.36233	3.56355	-2.14587	1.59495	-0.750908	0.871405	-0.416918	-1.96807	2.90375	6.02998	4.56929	1.43599	3.33426	2.0898	-1.03313	1.95844	-1.98718	-2.17512	1.78149	0.604955	-4.80523	3.82768	-0.134878	3.24896	0.0580828	3.85919	3.15427	1.23804	3.20152	3.42663	1.685	2.72016	0.952834	0.939841	2.07772	1.51514	4.46802	0.0627779	0.687085	3.53414	2.07574	2.60049	-2.20574
KRT14	0.662699	-0.484374	4.71527	8.53798	0.654827	0.110674	8.0776	0.333023	1.3532	0.766133	0.357274	1.39745	0.830118	1.29969	-1.39404	-0.162249	-0.82679	-0.0511582	-0.206959	-0.478356	1.40293	0.59438	0.457506	-1.59157	1.66032	-0.81399	0.884496	0.378273	-0.949357	0.33492	0.595478	0.238023	0.833733	-0.472757	0.393176	-0.0298328	1.09343	-0.520977	-0.856353	0.123531	0.149032	-1.81779	0.340259	0.193716	-1.25954	-0.961284	-1.65269	0.163814	0.875836
KRT6A	0.194216	-0.0518787	3.14454	7.70963	-0.397594	6.09421	6.86476	0.951405	-0.943606	0.276832	1.38673	-0.351146	0.540869	1.75188	-0.553806	-0.492752	0.147515	-0.483615	0.705563	-0.687971	-0.21943	1.5326	1.30404	-1.22536	1.22703	1.44618	2.02633	0.683368	-0.513371	-0.00182352	4.66887	1.67703	0.14656	-0.258367	0.061877	1.05795	2.22594	-0.1729	-0.600703	1.30887	-0.305791	-0.711145	-1.35981	1.28391	-0.376718	1.34829	-1.12435	-0.21813	-0.232482
LMNA	-0.27411	1.3558	1.33102	1.6779	-1.47112	0.627032	0.532434	0.135023	-0.103702	-0.866173	-0.347571	-0.137021	-0.679752	-1.40687	0.112793	-0.882621	0.918206	0.246158	-0.184962	0.886702	-0.204304	0.222753	0.219328	0.48656	1.72158	-0.0178413	-0.0419267	-0.266757	0.453735	-0.0764171	-0.819295	-0.335533	1.02839	-0.392232	-0.488999	-0.330168	0.0377194	0.911284	0.831195	-0.049086	0.212946	-0.125475	-0.415047	0.340676	0.731656	0.183021	-0.351198	-0.0964872	-0.0805844
TNNC2	4.23985	1.07816	-0.929252	0.0147199	-0.835566	2.36191	0.903575	7.92406	-1.13657	0.372307	3.57382	-1.81679	-0.338807	-0.151879	-0.858168	6.17334	-4.71328	1.34546	-0.836335	1.64042	-1.96046	-1.30368	-1.02684	-0.00230489	-1.83336	1.09506	0.565897	-0.676838	-0.0963518	5.12753	4.29431	-2.33814	1.05395	-1.54143	0.220241	4.08396	-0.0876524	-1.98377	-0.89498	-2.84803	-4.04561	-1.13806	-1.60447	2.59684	-0.995682	0.927395	0.119897	-1.24526	1.55858
APOA1	0.436346	1.87949	-1.83981	-0.970316	-1.94453	-0.74172	1.1017	0.189075	-0.853675	-2.13146	1.12526	1.73157	4.09253	-1.2556	-1.28583	0.470144	-1.32562	0.270807	0.183172	2.34951	-1.0961	0.950733	-1.5133	-1.6076	1.48325	-1.29206	-0.650873	0.110347	-0.858332	1.36929	1.22376	1.64616	-0.17726	-0.220876	0.17918	1.03631	-1.00117	1.12774	-0.946586	-0.532037	2.30163	1.17383	1.52367	-0.878234	-0.44987	-0.358543	-0.00430468	1.90043	-2.01563
APOE	0.8165	4.68993	-1.14823	-1.15711	-0.292089	-0.181191	-0.95932	-1.04461	-0.379222	-0.287553	1.73669	2.20167	2.94651	-0.543076	-0.800715	3.04291	-1.37998	-0.675225	-0.649915	1.07716	-0.365541	1.2101	1.08274	-2.04695	1.27865	-1.24741	3.00437	-0.5291	-0.402005	-0.791853	2.55114	2.73537	-0.192199	3.90855	-1.14693	2.60524	-0.350598	-0.500213	-0.0281879	-0.651343	1.20454	3.11726	0.603867	-0.719812	-0.748703	-0.55349	0.0714706	1.67577	-0.40897
APOA2	1.46974	2.03563	-1.17918	-0.300185	-1.27867	-0.655525	1.35027	0.311671	-0.564361	-2.96278	2.12782	2.60373	3.82639	-0.910969	-1.36782	0.697525	-1.18944	0.000558211	0.808554	2.3068	-1.23919	1.09993	-2.11995	-1.81439	1.96267	-0.452418	-1.3216	0.165355	-0.75013	1.46464	1.42528	1.09598	0.153882	-0.307398	0.720399	1.16107	-0.790502	1.2202	-0.715579	0.316416	2.32443	1.06915	2.25707	-0.919667	0.0507336	-0.515566	-0.292617	2.36041	-2.08236
APOC1	1.24699	1.71846	0.200965	-0.0325262	-0.651567	-1.92483	0.11165	0.311671	-0.328484	-2.23157	1.66486	1.99862	4.53234	0.119328	-1.23739	1.13389	-0.178127	-0.688261	-0.424045	1.87469	-1.51009	1.26957	-0.984447	-1.5874	2.49008	-0.378693	0.540489	0.0353249	-0.598634	1.01893	3.01562	1.64901	0.186769	-0.0904973	0.175428	0.812736	-0.147478	-0.121919	-1.27917	0.0103986	2.14575	2.47052	1.94804	0.132515	-1.25527	-0.362936	-0.641519	2.48318	-1.54098
APOC2	-0.14744	2.59611	0.0400677	0.471539	-1.10441	-1.03514	1.8102	0.681882	-1.09287	-1.68309	2.75364	1.67729	3.42737	0.783834	-1.84817	0.823144	-0.587681	-0.49412	-0.122755	0.998268	-1.39124	1.7102	-1.99297	-1.68314	3.30475	-0.843084	-2.41531	0.317902	-1.45454	1.38186	3.33416	0.280296	0.39785	-2.299	0.314524	1.27643	0.493327	-0.283303	-1.24012	0.344462	2.20425	0.709653	2.69579	0.0523147	-0.670602	-0.398926	0.172064	1.36583	-2.81951
APOC3	0.0147245	1.90644	-0.389713	0.0770562	-1.08897	-1.40833	-0.180684	0.422971	-0.349001	-1.92853	3.29118	2.0634	4.44312	0.496549	-2.26405	-0.213709	-0.27707	0.168435	-0.151382	1.0901	-0.733113	1.66221	-1.48893	-1.07859	3.48296	-0.681367	-1.65777	0.329506	-1.03973	0.579456	3.60178	0.558331	0.226246	-1.05395	-0.28707	1.58922	0.0878653	0.681666	-1.21424	-0.0470918	2.00038	0.361713	1.98375	0.368599	-0.902221	-0.288845	-0.111891	2.15694	-2.14557
FGA	0.176173	4.77265	-0.561603	0.228555	-0.8568	-1.25764	0.159842	0.318479	-0.553265	0.0442557	-0.0410062	0.532362	3.72452	1.2988	-2.0539	1.50128	-1.19411	-0.105225	-0.276966	1.40844	-0.789929	0.423089	-0.84314	-0.0992078	1.89265	-1.17223	1.21924	0.809486	-1.75641	0.2476	3.22662	0.3394	-0.147316	-0.771451	-0.28707	0.984195	-0.292479	0.500068	-0.980518	-2.45427	2.78376	1.1945	-0.149242	-0.460212	-0.412065	-0.143838	1.01587	0.683326	-0.711063
FGB	0.279144	4.77562	-0.535085	0.108786	-0.501172	-1.07709	-0.255345	0.0581629	-0.590602	0.226409	-0.104671	0.1836	3.37753	1.23236	-1.96208	1.49858	-1.61691	0.0166775	-0.13449	1.64988	-0.967007	0.485152	-0.767436	-0.0576441	2.10826	-1.25594	1.10526	0.71428	-1.88843	0.161551	2.83792	0.468126	-0.313648	-0.383223	-0.0604857	1.19213	-0.602738	0.708633	-0.831577	-2.11119	2.73469	1.40104	-0.103933	-0.757724	-0.328896	-0.310319	0.573114	0.748962	-0.200339
FGG	0.126978	3.97056	-0.367237	0.393526	-0.850714	-1.36074	-0.0485885	-0.00663589	-0.435987	0.255285	-0.0543235	-0.150368	3.7142	0.711473	-1.93556	1.14571	-1.05478	-0.324157	-0.33197	1.94667	-1.08091	0.523883	-0.753253	-0.471777	2.28019	-1.26205	0.984405	0.834303	-1.63954	0.212263	2.90011	0.673706	-0.285195	-0.620916	-0.28707	1.19163	-0.430682	0.812988	-0.670541	-2.4026	2.81661	1.28112	-0.121488	-0.418594	-0.202672	-0.112422	0.957115	1.00854	-1.08784
GYPA	0.308108	0.33822	0.426761	0.352258	-0.931124	0.354328	1.35578	-0.675756	-0.187794	0.74059	-0.133494	0.897642	-1.35015	2.44052	-0.94643	2.45226	-1.53045	-0.146359	0.891058	-1.59245	-2.46853	-1.32006	0.85063	-3.24427	1.35463	0.319138	-0.18761	-1.06428	-2.63921	-0.73123	0.51986	1.52221	-0.829979	0.187569	-1.20997	0.0648723	-1.12103	-1.82686	0.146084	-1.33861	2.11091	-0.383309	0.832039	0.419111	-3.48227	-1.71532	-3.0284	-0.960425	-3.37032
SLC4A1	1.30519	1.12714	0.874085	1.47043	0.50973	0.37876	0.901396	2.54108	0.149746	0.82551	0.347609	-0.227197	-0.254949	3.472	0.584354	2.63267	-3.39468	-1.17346	-2.62945	-0.865017	-0.792404	-1.36712	1.14559	-1.98417	2.72452	-0.358859	0.0744119	-1.08258	-1.90119	0.118353	1.24503	0.264779	1.63101	0.680904	-0.785076	-0.532571	-1.44511	-1.15325	-0.843436	-1.65544	1.95998	0.232047	-0.884764	-0.90059	-1.13601	-1.28484	-0.454045	0.671749	-2.49734
CRP	-0.738459	0.384593	-1.15422	-1.22497	3.76384	-2.71361	-1.04178	-2.44521	2.98287	5.19969	0.292233	2.55724	6.58998	2.52466	-2.42254	0.365784	-2.99296	1.23137	1.91532	0.0520406	0.00129684	-2.52733	0.553623	2.73738	-1.34015	0.00229395	2.53791	2.2796	-1.18826	1.31669	2.47713	2.79847	0.488332	-0.882428	1.52765	-0.535735	1.44416	0.962342	-0.912491	-3.99723	4.84804	2.81173	-0.8117	-3.13069	-2.45843	1.6644	0.413408	-0.60141	-0.237454
APCS	-0.032527	0.731751	1.2177	4.88808	-0.172766	-1.45084	1.86996	0.82379	0.854304	0.146255	-1.81646	-0.340344	3.86756	1.22648	-0.489189	0.186773	2.24609	0.269659	-0.867553	0.995562	-1.53167	-0.23818	-0.155024	-1.17012	1.9224	-0.980606	-0.314367	0.516524	-2.28617	0.595574	3.70433	0.0355329	0.0174475	-1.47369	0.0867847	-0.442059	-0.105844	0.108901	-0.0954012	-2.30923	1.93916	2.92103	-0.350123	0.361918	-0.621041	0.153311	0.719603	1.4983	-2.16034
C1QB	1.31602	2.55423	0.297373	0.2806	0.76104	-1.12025	1.25599	0.337878	-0.12961	0.411896	0.618741	-0.406241	2.90039	1.21847	0.122733	0.107953	-0.959854	-0.728783	-0.675355	0.0459145	-0.542361	-0.662585	0.133279	-0.0176241	1.01082	0.128236	2.38247	0.499135	0.656557	-0.104678	2.07393	2.01656	0.949333	-0.263386	-0.368162	0.334126	-0.0532325	0.205514	-0.131376	-1.84074	1.22405	2.97517	0.499251	1.00244	-0.0767066	1.05791	0.69597	0.679418	-0.025235
C1QC	1.0353	2.20009	1.22103	0.402522	0.258974	-0.897841	0.653712	0.349753	0.442696	0.466406	0.732869	-0.685593	2.88164	0.908558	-0.961238	0.0816956	0.21738	-0.985179	-1.05541	0.481454	-0.631329	-1.21555	0.666145	-0.558249	1.59794	-0.444937	2.29624	0.747899	0.603661	-0.299389	3.53634	1.76668	0.893305	-0.318091	-0.898653	0.375305	-0.429833	0.448105	-0.759672	-2.26616	1.551	2.2749	0.188739	0.679161	-0.137784	1.27214	1.5645	0.657478	-0.826602
C9	-0.160837	1.13756	-0.411101	-0.0156432	0.216479	-1.25241	0.591881	-0.503759	-0.953047	0.675856	-1.11679	0.737781	2.66894	0.158617	-1.58843	0.935253	-1.11205	-0.278211	0.369061	2.10344	-0.923843	0.0202898	-0.594644	0.134282	0.506742	-0.790512	0.433769	1.03785	-0.356131	1.28213	1.93351	2.09375	0.149707	-0.836691	-0.0450948	0.932945	0.727982	0.846315	-0.224235	-1.77777	2.27857	1.86122	0.589646	0.456034	-0.588053	0.800995	0.77234	1.4846	-1.12311
APOH	0.461542	0.713487	-0.336893	-0.509795	-1.02644	-1.17594	0.370085	0.021588	-0.279705	-0.108889	0.555341	0.829003	2.19652	-0.178918	-0.525336	0.903135	-1.14761	-0.550219	0.625586	2.46282	-0.73467	1.2535	-1.40039	-1.3323	0.867085	-0.671078	-1.19568	-0.369139	-0.637742	1.80296	0.463493	1.3213	0.568944	-0.187706	0.646222	1.5221	-0.194975	0.829751	-0.417852	-0.463447	2.7042	1.54583	1.10323	-0.0856574	-0.681421	0.622996	-0.671248	1.37032	-2.25806
LRG1	-0.255338	-0.242113	-2.92774	-0.593601	-0.213485	-1.70485	-0.0749778	-0.238643	-2.8434	0.806854	0.588355	2.64036	4.99928	0.0846227	-1.16452	0.479053	-1.31209	0.648828	1.05043	1.23953	-1.11006	1.70737	-1.03319	-1.25673	1.00134	-0.956672	0.448091	1.66681	-0.119654	1.75236	1.79856	2.06124	0.315935	-1.50489	0.335274	1.02485	0.566506	1.41456	-1.16946	-1.27897	3.0715	1.37542	0.745074	-0.0453112	-1.23192	0.832186	0.355797	1.35461	0.31806
FN1	-0.144548	1.01191	-0.637552	-1.00111	-1.92996	-1.20291	-0.299926	-0.0831988	-0.267269	-1.04005	-0.689478	-1.18842	0.588003	-1.43102	-0.910844	1.05595	-0.628098	0.749955	1.84686	3.35222	-0.730652	-0.13061	-1.23633	-0.756379	2.38741	-0.48831	0.550729	0.204219	-1.48463	0.664639	1.15438	0.750582	0.967672	0.125272	0.40616	0.680263	0.464585	1.73363	1.31945	-1.78003	1.15241	3.44134	-1.21034	2.18838	1.63965	0.73028	0.166005	1.32794	-0.032034
RBP4	1.1668	0.815805	-0.80325	-0.209065	-1.1569	-1.20451	0.34065	0.057189	-0.486149	-1.4612	1.57054	0.689702	3.16786	-0.446324	-1.45306	0.19219	0.286826	0.410297	0.163845	2.06422	-1.5362	0.964246	-1.82089	-0.901508	1.30168	-0.134148	-0.865184	0.72886	0.672924	0.305596	1.66919	1.76911	0.747451	-0.588448	0.556224	1.17972	0.487726	0.909298	-0.686898	-1.36998	1.57158	0.914612	1.14408	-0.00167423	-0.174618	0.375515	0.579531	1.7975	-2.02928
AMBP	0.741337	1.36065	-1.04661	0.323538	-0.592621	-1.17895	0.789195	0.214504	-0.659587	-1.29134	0.582868	1.42551	4.20331	-0.393187	-0.962299	0.605629	0.169001	1.06453	0.822182	1.67573	-0.973658	0.901831	-1.26917	-0.255937	1.94404	-0.824861	-1.19294	1.01577	-1.02469	1.41517	1.89756	1.7557	1.00493	-0.460282	0.693659	0.973542	0.860126	1.31157	0.232549	-1.56534	2.42153	1.25063	0.547801	0.233805	-0.0751721	0.898818	0.298804	1.75131	-1.8049
ORM1	0.0704371	-0.53864	-2.53138	-0.843175	-0.427442	-2.46239	-0.447339	-0.652565	-3.48304	1.75629	1.07138	2.45052	5.34178	-0.598608	-1.91754	0.455941	-1.46279	0.37619	0.633309	1.65849	-1.33583	0.996571	-0.968432	-0.289378	0.563496	-0.0226515	0.732235	1.12769	-0.192166	1.45488	2.5307	1.30977	0.192513	-1.14376	0.285433	0.640336	0.349581	1.83216	-1.11627	-1.43266	1.81327	2.1048	1.49096	-0.29908	-0.513412	0.169171	-0.173332	1.98099	-0.214414
AHSG	1.10005	0.363783	-1.65327	-0.645635	-2.02662	-0.977065	1.87578	-0.0382096	-0.811212	-2.10816	1.55228	2.0083	3.7719	-2.19972	-0.956554	0.679044	-1.38811	0.184619	0.397013	2.18339	-1.45814	0.957156	-1.05806	-1.81043	1.58585	-0.278003	-0.0121628	0.160965	-0.34036	1.4729	1.63273	1.1076	0.630163	0.489174	0.913947	1.1674	-0.0961815	0.84134	-0.841346	-0.870578	1.88144	1.53591	1.13332	0.384379	-0.0699818	0.0684259	0.275199	1.97981	-1.98528
TTR	1.22714	2.08288	-1.37987	-0.2967	-1.29096	-0.527867	1.50741	0.196142	-1.0235	-2.56002	1.19372	1.48248	3.05292	-1.19381	-1.03033	0.508832	0.017818	0.0895899	-0.362534	2.07344	-0.797376	0.962211	-1.31315	-1.71545	1.0431	-0.217627	-0.324754	0.277728	-0.553112	0.32257	1.91731	0.93458	0.628922	-0.27388	0.843177	0.579992	0.00297548	0.378668	-0.535328	-0.766901	1.29155	0.866389	1.0276	-0.365997	-0.182993	0.166805	0.416714	2.14816	-1.40671
ALB	0.0207381	-0.376665	-1.7398	-0.847191	-1.84736	-1.09291	0.966684	-0.127461	-0.827315	-1.26322	1.80215	1.43173	3.21746	-1.93546	-1.46195	0.35908	-1.67686	0.203456	-0.18305	2.18773	-1.07396	0.948965	0.937107	-1.58124	0.943465	-1.01669	-0.117974	-0.0527921	-0.617259	1.10537	0.752764	1.38576	0.291089	-0.501445	0.159217	0.809274	-0.988454	1.09311	-0.588278	-1.3384	1.34584	1.18667	0.572182	-0.558631	-0.0293167	0.0330194	0.159512	1.45189	-1.90937
GC	0.231977	-0.746403	-1.65811	-0.549013	-1.04081	-1.31526	0.556071	-0.123793	-0.662517	-0.114689	0.613024	0.718375	3.07281	-0.755673	-1.52482	0.575626	-1.26973	0.0869607	0.523503	2.78873	-1.0361	1.08449	-1.19262	-1.09153	0.897815	-0.825825	-0.221666	0.421536	-0.800919	1.21925	0.850612	1.57988	0.0565189	-0.540492	-0.127591	1.19335	-0.539518	0.801688	-0.471472	-1.46052	2.11436	2.10005	0.922198	-0.386233	-0.407766	0.186345	0.289348	1.42895	-2.13814
TFRC	-0.584459	-1.73038	-0.0307243	-0.260869	0.211596	-2.15999	-0.723466	-0.970407	0.186742	2.82067	-0.879222	-0.201708	0.880627	0.684835	-0.658433	-0.48416	-1.78648	0.0988078	1.30972	0.339655	0.636532	-0.0384137	-0.297271	2.36313	0.0522977	1.64306	0.524137	0.437749	2.05132	-0.665148	-0.892518	1.7275	1.21045	1.12628	-0.152323	2.05302	0.936862	0.741778	-0.509369	0.423653	-0.973399	0.181346	1.75084	0.233805	0.143132	-0.221386	1.36415	0.732435	-0.487596
TF	0.0428052	0.189593	-1.75434	-0.986229	-1.53393	-0.640026	0.609827	-0.293844	-0.339439	-0.395699	0.992242	1.55641	3.05561	-1.12298	-1.15035	0.557134	-1.61592	0.163467	-0.397968	2.23193	-0.943259	1.1922	-1.10638	-0.550864	0.804437	-0.94192	-0.18261	0.218243	-0.516382	0.95925	0.385129	1.81147	0.459919	-0.536651	0.491214	1.41426	-0.347289	1.00703	-0.493846	-0.850162	1.85044	0.741094	0.750008	-0.215847	-0.00918905	0.212464	0.475263	1.98548	-1.71343
LTF	-1.61738	0.202173	0.133912	1.03468	3.40576	-0.391179	1.09993	0.996387	-0.330649	7.79013	0.128986	0.0658021	-0.219342	4.96094	-1.66667	2.39566	-2.53565	0.478903	0.0752257	1.34785	3.57192	-1.75702	2.67874	-0.103015	0.860165	0.071389	4.59832	2.12231	-1.28459	1.11417	0.04844	-0.877743	-0.61432	-2.04309	1.32694	-0.972483	-0.908044	0.132914	-1.34236	-1.82725	1.59363	3.52734	-1.00702	-3.07909	-2.22642	-0.376662	-1.49277	0.00930857	1.75756
HPX	0.720563	0.56611	-1.74308	-0.60778	-0.724711	-0.87232	0.0113195	-0.0158881	-0.821406	-0.0840346	1.47147	1.69498	4.06752	-1.43812	-1.11364	0.242196	-0.968874	0.220776	0.0522295	2.25207	-0.485672	1.18351	0.369181	-0.474612	1.17122	-0.226728	-0.300153	0.816744	-0.486306	0.738856	1.86387	0.906134	0.376436	-0.789252	0.515235	1.05415	0.56192	0.586615	-0.248626	-1.33938	2.05451	1.29032	1.05398	0.233805	0.234495	0.400672	0.894547	2.21499	-0.873507
FTL	-1.77751	1.64701	0.600747	-0.05325	0.533428	-0.338069	0.783752	0.731933	2.60547	1.40539	-0.686962	-1.13656	-0.0868816	0.229562	0.0230033	1.35726	0.351199	-0.919296	-0.812248	0.166065	-1.71582	-0.733012	1.01481	-0.963745	2.06555	-0.24605	4.69379	-1.85216	0.636047	-1.3571	4.2451	-0.352817	-0.823335	-0.469049	-1.35669	-1.47344	-3.01457	-0.209432	-1.84364	-2.50461	-1.14798	2.81549	-1.82806	-0.420647	-0.899717	-1.31024	0.509739	-0.994553	0.496915
FTH1	-0.0346042	0.572643	0.0321403	0.0743247	-0.447602	-0.585813	0.743362	0.49802	-0.139207	0.180164	0.064506	-0.112652	-0.515841	-0.0786611	0.115885	0.986605	0.228739	-0.549364	-0.198861	1.01699	-1.32919	-1.05647	0.626705	-1.23259	1.67886	1.16436	2.45539	0.287483	-0.27605	-0.0426724	1.7346	-0.2811	0.0971454	1.9021	0.444333	-0.377135	-0.942607	1.41392	0.401722	-1.47211	0.0343503	1.19854	-0.270933	-0.725589	0.650422	0.157647	0.251568	-0.0230716	0.266833
ANG	0.0616157	1.85836	1.77191	1.50311	-0.610183	0.634653	2.59737	1.16312	0.604604	0.0975803	0.207296	0.92752	-0.254438	-0.7849	-0.605851	0.0596715	0.472423	-0.0417414	1.18845	1.01183	-0.965112	0.674202	-1.66016	-0.596433	1.31379	0.4445	-1.2872	0.10981	-1.22507	1.08009	-0.465082	1.59251	0.0843436	-0.185831	-0.00256728	1.06227	0.284401	0.810856	-0.00922308	-0.704375	1.29487	1.05496	0.520058	1.72452	0.160575	2.21684	0.132034	0.865307	-1.11238
KLKB1	0.603356	1.17237	-0.483235	0.278522	-1.17186	-0.67518	0.40937	-0.286261	0.762622	-0.569032	-0.738915	-0.925465	2.43883	-0.539146	-0.0286303	0.645917	-0.187006	0.0336453	-0.166939	2.01099	-0.861515	1.06821	0.262698	-0.897804	1.03158	-0.0267955	0.150265	0.595451	-0.981896	-0.182595	2.08147	1.10063	1.35952	-0.727704	-0.499003	0.998318	-0.289421	0.560914	1.87685	-1.09987	2.03036	1.6066	0.325352	-1.29039	0.0634159	-0.280623	0.986669	1.61594	-2.60411
C4BPA	-0.342568	0.574155	0.687427	0.315369	-0.784902	-1.78218	-0.0168239	0.123784	-0.491312	-0.0511563	0.198362	-0.38421	4.58253	0.956959	-0.935352	0.532567	0.3984	0.0538285	-1.01337	1.89513	-0.295254	0.528842	-0.574211	-0.729781	3.03177	-1.07521	1.69573	1.06398	-2.07136	0.0577499	2.95551	0.66018	-0.596106	-0.836336	-0.490828	1.02349	-0.404491	0.3138	-0.463899	-1.58277	2.88707	1.16778	-0.51567	-0.421409	-0.342433	-0.441464	1.28751	1.64009	-1.31035
VTN	0.587956	5.31077	0.310353	0.89781	0.314389	-0.392117	0.793443	0.504731	1.13728	-0.0204334	-0.695089	0.983633	2.23439	2.37255	-0.869195	1.79884	-0.258496	-0.174555	1.58422	2.72448	-0.646531	0.342719	-2.11013	-0.295319	0.784969	0.544999	0.543131	0.855952	-2.23481	0.677455	1.93036	3.97703	0.0499201	1.84118	-0.395527	1.79164	0.83855	1.33167	0.259988	-1.2448	2.67865	4.60854	0.589379	0.894984	-0.0293167	1.77021	0.506208	3.09053	-2.31812
CAT	0.120953	-0.616585	-0.247413	1.01653	0.193917	-1.3576	0.814535	0.769963	1.17719	2.51064	0.194422	0.812798	0.152204	2.37675	-0.625005	1.11597	-1.0899	0.893267	-0.577974	-1.28761	-0.5418	1.21803	0.642207	-1.08431	0.371397	-0.86502	0.243752	0.808946	-2.17301	0.0901201	0.623305	1.29561	2.54175	0.180727	0.0988214	-0.143608	0.206905	-0.988304	-0.715753	-1.08498	0.816011	0.601678	-0.697447	-1.2288	-0.833561	-0.533306	-0.155424	-0.38718	-1.61174
GBA	0.67183	0.990764	0.010637	0.673159	0.7963	-0.654025	0.613235	-0.261301	-1.45748	1.2918	0.886303	0.041662	0.168717	-0.461415	0.813616	1.58528	1.46407	-0.764554	-0.804458	0.0899664	0.0715362	-0.270958	-0.583674	2.0294	-0.759883	-0.854162	0.829678	-0.772219	0.184407	-0.933418	-0.963426	1.04959	-0.108585	1.03161	-0.203363	-0.0855018	-0.0335314	-0.224264	-1.57773	1.29034	-0.397996	0.973258	0.0529651	0.219037	-1.56296	0.205704	-0.668825	0.337006	1.82947
FUCA1	-0.8211	1.0957	-0.195144	-0.316358	0.294368	-0.0710955	-0.268734	0.505	1.69554	2.13892	0.854462	0.518996	0.889314	1.33646	-0.655179	-0.238156	-0.670068	-0.353098	-0.619857	-1.31206	-0.732844	-0.334976	1.75005	-1.73252	-1.06468	-1.06032	0.564535	-1.24502	-1.11149	-0.87299	1.15379	-0.291044	-0.0560893	0.393511	-0.524961	-1.14495	0.0989492	-1.20923	-1.12224	-0.194675	0.158565	0.427072	-0.363894	-1.35536	-1.36258	-1.79809	-0.526471	-0.684549	0.267421
ALDOA	0.973377	0.0668217	-0.304159	-1.17473	0.56549	-0.309575	-0.00818852	2.17778	-0.972685	0.593071	-1.19143	-0.963684	-1.03088	-0.118666	-0.252356	1.17484	-0.883541	1.19271	0.0864188	0.907096	0.132964	1.49546	-0.378066	0.524722	0.100438	-0.71526	0.579293	0.0326711	-0.15709	1.07077	-0.657549	2.09691	0.264245	1.35402	0.363045	1.83057	1.12168	1.47441	-0.527258	-0.291872	1.5234	-0.649177	1.12561	-0.279906	0.180165	0.551603	0.786415	0.592048	-0.868719
CSTB	-0.267135	1.15792	1.28183	0.138071	0.19126	0.0242906	0.903929	0.226539	-0.466333	0.912345	0.67973	-0.189768	-0.195353	0.316557	-0.2132	0.306974	0.210767	0.197845	-1.10041	-0.987952	-0.810733	-0.140654	0.196046	-0.122274	0.000936422	-0.0511512	2.13189	0.984821	2.57407	-0.262562	0.294445	-0.709215	0.358268	-0.244708	0.509656	-0.819921	-0.128425	-1.03921	-0.118644	0.0906264	0.0759528	0.612796	-0.155453	-0.0710003	-0.348079	-0.842469	-0.606834	-0.114569	-0.237726
ANXA1	-0.17246	-0.200691	0.0297558	0.454601	0.290589	-0.0898891	1.20343	0.526094	1.26112	1.59708	1.1599	0.509121	1.21904	-1.16752	-1.68274	-1.52453	-0.411321	-0.410317	0.415428	0.288379	-1.38557	0.0586692	0.967545	0.929125	-0.064908	0.89895	0.440309	-0.417476	0.168322	0.462595	0.0217612	-0.603862	0.512927	-2.19707	-0.0163363	-0.767332	-0.12302	-0.114421	-1.26919	-0.535797	0.926632	-0.285998	-0.125781	-0.0270317	-0.422702	-0.0938352	-0.401904	-1.27667	1.06461
APOB	0.0754461	0.453471	1.25774	1.7211	-1.69763	-0.814568	0.338868	0.398914	0.253148	-0.0922404	0.860815	-0.346618	3.95237	-0.635554	-1.18844	1.1592	0.801918	0.134584	-1.47642	0.675387	0.0056782	0.589754	-0.351117	-2.57605	3.23986	-1.15333	2.94625	0.57417	-2.16579	-0.640762	4.21931	-0.228258	-0.318163	-1.13636	-0.770964	0.84463	-0.773859	0.298491	-1.33028	-1.37382	2.60614	0.581441	-1.21623	0.428673	-1.03736	-0.264052	1.85085	0.780734	-1.33864
SOD2	2.08142	2.03881	-0.797992	-0.634985	0.57998	-1.27502	-0.109164	0.398112	-1.01803	3.01711	0.501712	0.00558983	0.320669	-0.838976	-1.0884	0.268333	-2.46863	0.872031	-0.633795	-0.447746	-0.791833	2.1027	0.227584	-0.533713	-0.271666	-1.22907	0.546933	4.53158	0.0920277	1.80483	0.881874	0.75922	1.85766	-0.384119	0.151108	0.399356	-0.209691	0.113685	1.1052	1.08728	1.10007	1.88393	0.514455	-2.84253	0.368352	-0.665826	1.70663	-0.246635	-0.226401
OAT	0.460575	0.936157	0.452766	0.0242113	1.186	-0.115823	0.16216	0.603612	0.0955348	0.972116	-1.6513	-1.81307	-0.1921	1.36336	1.95148	0.821356	1.31804	-1.08672	-1.9864	0.0721091	-0.0681138	-0.370895	0.390329	0.013887	0.505407	-1.6021	-0.223538	0.606039	0.500068	-0.15187	-0.0803103	0.143347	0.538243	-0.368885	-0.571748	-0.14642	-0.671992	-0.70423	-0.299364	0.0256618	-0.22078	-0.776399	-2.22931	0.576572	-0.626004	-0.593296	-0.0866853	-1.13362	-1.39175
HRG	0.341715	0.810437	-2.51075	-1.05688	-1.07958	-0.0824864	0.104084	-0.418928	0.0587904	-1.09241	-0.738692	0.0923339	1.29237	-0.962702	-0.890458	0.289038	-0.956459	0.625387	0.730626	2.06494	-1.26081	0.712874	-1.5699	-0.743797	0.854488	-0.74748	-0.207473	0.546307	-0.810175	0.502365	0.331642	1.631	0.761476	0.0913987	0.848652	1.2469	0.251583	0.703369	-0.787169	-0.250811	2.29029	0.668125	1.15761	-0.567452	-0.20724	-0.0764964	0.750852	1.85182	-2.11935
THY1	1.4559	-1.1184	-0.106079	0.273949	0.442005	0.171323	1.23043	1.13717	1.13193	0.0995456	2.31409	1.76368	0.285113	0.247377	-1.52492	-0.0969647	0.269839	-0.217077	0.770652	0.635409	-1.24874	-1.33836	0.963145	-1.53399	1.11929	-0.00372512	0.176031	-0.306821	-0.944951	-0.421582	0.75102	-1.28557	-1.45768	-0.835184	-0.386719	-0.714675	-1.3544	0.222226	-1.83228	-0.248322	-0.300756	-0.561946	-1.59731	0.194591	-0.534349	-1.93216	1.15154	-0.0515599	1.25066
A1BG	1.13554	0.5931	-1.59527	-0.493708	-0.900853	-0.671972	-0.0296753	-0.00112926	-0.992489	-0.372199	0.349066	1.50593	3.64638	-0.706667	-1.0929	0.618205	-0.867766	0.0704104	0.4102	2.16756	-1.01361	0.964204	-1.34749	-0.507288	1.39475	-0.185444	0.336319	0.730342	-0.0148937	1.30849	1.87612	1.13469	-0.350475	0.252943	0.695831	0.869272	-0.31092	0.799447	-0.786162	-0.94102	1.64578	1.60764	1.3103	0.253953	-0.320405	-0.102204	0.759275	2.25817	-0.89924
CD74	0.209076	-0.198823	0.283583	1.2032	1.25395	-2.56086	-0.657607	-0.638937	0.641618	1.24048	1.87206	0.750144	0.254071	-0.495536	-0.880744	-0.496487	-0.267502	-0.0345236	-0.620129	-0.857805	-0.801313	0.730763	1.02804	-1.04105	0.397139	-0.114545	2.17977	-0.0033276	1.32875	0.369539	2.64047	-0.525393	1.2289	1.31354	0.254364	-1.3075	-0.251674	-0.44608	-0.194221	0.114745	0.110198	1.95399	0.7585	0.0835926	-0.0258113	1.47788	1.29985	0.45342	1.43102
KRT6B	-0.108922	0.615213	1.61294	7.22466	-0.728555	-0.138235	6.27149	1.19845	0.704982	0.158749	1.04128	1.186	0.540311	-0.140548	-0.422443	-1.53007	-0.314961	0.431011	-0.223172	-0.820943	0.633258	-0.334771	1.31215	-0.869626	1.72093	-0.654817	1.60467	0.889426	-0.249085	-0.0820207	1.94594	-0.394367	0.384476	0.699426	-0.0366258	-0.689725	0.400919	-0.621049	-0.36206	-0.59123	0.283475	-1.47605	0.931272	-1.5183	-0.382453	-0.504498	-1.39528	-0.116896	-0.318934
KRT1	2.0541	1.18657	2.90378	7.43382	0.0476033	-0.5576	7.06229	0.876507	0.831011	0.814718	0.17989	0.363852	1.6725	-0.623858	-0.803734	-0.457067	1.86844	0.180901	-0.715592	0.0596245	-0.297099	-0.660274	1.39283	-0.182361	1.47343	0.674872	2.75022	0.204809	0.176322	-0.0479952	1.48864	-0.905243	0.358412	0.763435	0.0450805	-0.211464	1.35983	-0.288217	-0.208686	-0.5182	-0.0962484	-0.495969	-0.222439	0.315147	-0.0636688	-0.135416	0.422228	1.90077	-0.348979
VWF	0.816755	-0.120762	0.487365	1.27044	-0.930099	-1.21249	0.96165	1.26158	1.14841	0.411701	-0.933355	0.411044	0.531467	1.57846	-0.131819	0.55175	0.737454	0.392309	-0.466413	0.163824	-1.15921	0.262467	0.108322	-0.256194	2.04488	-0.335334	0.97441	1.05052	0.0666173	-0.627054	1.19087	1.57648	0.824069	-1.23793	-0.732458	0.171033	0.412495	0.75949	0.315192	-0.629105	1.08722	0.490544	0.507519	-0.584954	0.108194	0.156928	0.757837	0.514126	-0.268965
SHBG	2.22437	-0.0904838	-2.97587	-0.244473	-2.48348	-0.765236	-0.61841	0.365972	0.61217	-0.948795	-0.745158	0.90773	4.31722	-0.947421	-1.23389	-0.0176172	0.028102	0.376479	0.157285	2.19492	-1.20217	1.52088	-0.254352	-1.31928	1.33843	-1.4637	0.064295	-0.203303	-0.382233	2.4361	1.0845	2.90094	-0.0105634	-0.48627	0.330058	2.02593	-0.00674084	0.786769	-1.49071	0.178689	1.45866	2.10299	0.871283	1.81401	-0.168156	1.14274	-0.345736	2.07899	-0.303352
GAPDH	0.251192	-0.0223046	-0.918315	-1.13079	1.14306	-0.642734	-0.0683306	1.14628	-1.13742	0.457301	-0.96723	-1.28269	-0.908151	0.114301	0.0796291	0.923285	-0.849158	1.03239	1.02148	1.11877	-0.13218	0.968308	-0.0767757	0.379985	-0.0130716	0.381701	0.114302	-0.118861	0.230859	1.18865	-0.932725	0.946853	1.18069	0.937135	0.533285	0.887977	0.920047	1.0468	1.29076	-1.11771	1.07851	0.213441	0.256786	-0.00661702	0.250299	0.204629	1.03573	0.876112	-0.455733
ASL	0.0519304	0.58596	0.642046	0.10411	1.21193	-0.724404	0.0952249	0.568638	-0.130139	1.41009	-1.18034	-0.9183	0.271527	0.952255	1.66409	2.99418	0.505213	0.18975	0.114677	-0.711062	0.572134	0.119064	0.132846	-0.296018	-0.326211	-1.91785	0.882079	-0.165521	-0.858462	-0.716665	0.232266	-0.0278875	1.41751	-0.571268	-0.312699	0.401589	0.159114	-1.1548	0.142983	-0.0153097	-0.435598	1.15643	-0.543956	-0.300694	0.250433	-1.04083	0.454393	0.526856	0.725837
HLA-DPB1	0.154503	0.371495	-0.0445094	1.7016	1.4292	-2.35106	-0.563065	-0.288079	0.826381	0.351665	-0.789185	0.43948	-0.131513	-1.01305	-0.0563066	-0.713015	0.306169	-0.397302	-0.998965	-1.10555	-1.85055	0.0102967	1.40393	-0.514272	0.288866	-0.485901	1.45899	0.149067	0.417814	0.170655	0.520117	0.330433	1.3969	0.642762	0.330234	0.292668	0.12617	-2.21795	-0.201192	-0.231358	0.4175	2.07045	-0.233574	-0.374956	0.251506	0.633658	0.121254	-0.189079	0.750185
CAPNS1	0.494428	1.25681	-1.00457	-0.764772	0.371062	0.702438	0.767051	0.519503	-1.32909	-0.446905	0.598573	0.416053	0.305982	-0.389102	-0.388525	0.837686	0.608253	1.54325	0.262239	0.450941	-0.375847	0.697959	-0.000682728	-0.281035	0.357832	0.0633162	-0.544445	1.14227	-0.477985	0.0655144	0.100238	-1.01433	0.746379	-0.212839	0.629435	0.385503	0.80486	-0.0165733	0.743582	0.326282	1.13418	0.473523	0.792888	-0.202423	0.0884505	0.304929	0.310241	0.0508386	-0.675881
HSPB1	2.66047	1.29645	-1.46795	0.223948	-0.416248	-0.717939	1.36966	0.779084	-0.966481	0.997773	-0.274768	1.07789	-1.23631	-0.245648	-0.113517	1.46891	-0.021143	2.52198	2.06031	0.365767	-0.546203	1.41331	-1.27086	-1.87198	0.760027	0.665357	-2.65499	2.67245	-2.01212	1.25732	-0.278588	1.70657	3.08375	1.21908	2.65591	1.66523	2.15683	1.53881	1.72808	2.02618	2.10627	0.397219	1.62786	-0.439835	0.419225	1.02849	-0.60336	1.33519	-0.981008
CYBB	-1.48457	-0.828138	0.186004	-0.507695	1.70086	-2.84573	-1.31682	-0.410687	1.10849	3.26992	1.30877	-0.212705	0.859755	0.49437	-1.33137	0.558414	-0.654433	-0.839795	-2.05665	-1.41693	-0.602649	-0.037566	2.17748	-0.367255	-0.254049	-1.57184	1.51175	-0.639583	-0.239932	-0.29797	1.19954	-0.402054	-0.0293875	0.287202	-0.829324	-0.171207	-0.631204	-0.598692	-1.12705	-0.0169159	-0.108958	1.06811	-0.403759	-0.0443922	-1.15317	-0.266462	0.757892	-1.26309	0.0716078
RPN1	-0.0934812	-0.350057	-0.0879259	-0.074137	-0.781498	-0.235177	-0.242349	-0.352364	-0.0292731	0.782506	-0.457328	-0.249309	-0.357202	-0.7825	0.199109	-0.638141	-0.894382	-0.092192	-0.182367	-0.122909	0.65786	-0.327099	0.482854	0.610672	0.60068	-0.304228	0.61205	-0.207758	0.841787	-1.04272	-0.445075	-0.132788	-0.0972863	0.711062	-0.704042	0.0322561	-0.202789	0.501264	-0.854088	-0.666654	-0.601763	-0.852922	-0.452845	0.0927172	0.238222	-0.314795	0.153267	-0.0028137	-1.02914
RPN2	0.352617	0.448678	0.761463	0.687191	-0.57629	0.7949	0.880422	0.205079	0.574579	1.29609	-0.445625	-0.94495	0.24767	-0.0305086	0.450864	-0.305238	-0.306199	-0.222078	-0.233019	-0.140734	1.33393	-0.255089	1.38831	0.0724779	0.556732	-0.659577	1.2441	0.0518588	1.56705	-1.38986	-0.0287054	-0.682914	0.122248	-0.202595	-1.27898	-0.0907746	-0.368431	0.571905	-0.439827	-1.17345	-0.521919	-0.106602	-0.833455	0.385604	-0.610788	-0.403803	0.265477	0.179792	-0.743109
GNAI2	-0.8353	-0.741887	-0.307674	0.0502624	0.685735	-0.616636	-0.954446	-0.728025	0.0955348	0.604657	1.0223	-0.205508	0.739673	-0.0786184	0.0844064	-1.01406	-0.0287456	-0.3931	-1.02951	-0.199927	0.228166	-0.18786	1.33102	-0.916599	-0.1265	-0.74067	0.744614	-0.303183	-0.170726	-0.259396	1.04001	-0.152198	0.173281	-0.37301	-0.611668	-0.868738	-0.445799	-0.857273	0.100194	-0.440325	-0.493736	0.852899	-0.441624	-0.303228	-0.0997848	-0.691155	0.190753	-0.205187	-0.0571976
ATP1A1	-1.38739	-0.973253	-0.960296	0.401064	-1.23516	-0.72436	0.0897144	-0.725701	1.00134	0.254885	-0.411489	-1.13302	-1.32402	-0.202404	1.94961	2.81853	0.503419	-0.484734	-1.49458	0.0616188	0.575743	0.595406	-0.653248	-0.511095	0.0634982	-0.995822	0.339804	-0.0308596	0.836265	-0.049806	-0.915418	1.6888	0.860159	0.717828	0.0433223	0.580522	0.121076	1.17295	-0.704016	-0.814153	-0.321321	-0.0939344	0.815853	-0.278209	-0.509373	-0.416998	1.24564	-0.582642	-0.090531
ATP1B1	1.36941	0.630327	-1.60265	0.393482	-1.39876	0.617378	0.650519	1.46771	-0.45709	-1.44414	-0.431575	-1.72077	-1.54783	-2.09413	-0.357793	1.01958	-3.98585	1.30559	-0.875046	0.932331	-0.261438	-0.258732	-0.330741	-0.406391	0.0963867	-1.03775	0.124306	0.684368	-0.155243	0.126574	-2.25734	2.73312	1.4542	1.94224	-0.210333	0.860307	-0.97257	1.72163	0.719015	1.27599	-1.17446	0.327566	1.7568	-1.11472	-0.0293167	0.665474	0.896867	-0.124526	0.739399
APP	0.846589	-0.457881	1.99786	-0.0910249	-0.564301	-0.507619	0.220455	-0.705186	1.0139	-0.0914385	-0.0551033	3.06815	-0.187183	1.09861	-0.713617	1.19026	-1.5886	-1.11607	0.924575	2.75813	1.11973	-0.854529	-0.402912	-1.17759	-0.179594	0.955153	-0.628961	1.29508	0.795551	-0.447556	-1.27168	1.3147	-0.215861	-0.84763	0.220443	0.521048	-0.678551	1.79383	-0.82679	-0.213386	-0.49373	-0.837944	2.8308	0.101189	-1.31039	-0.46724	-0.881838	0.774936	-0.1298
APOD	0.639812	1.18327	-0.500659	0.540051	-1.27391	-1.04378	1.01687	0.200134	0.0198374	-0.668262	0.667995	1.17868	4.30147	0.0417697	-0.422443	0.794908	0.867592	-0.277763	-0.505227	1.41813	-1.4843	0.584082	-1.30972	-0.729354	1.64324	-0.915492	1.60814	-0.235655	-1.25198	0.727357	1.83964	1.45527	-0.243767	-0.0189362	0.415964	0.446385	0.00385331	0.118895	-0.853049	-0.603551	2.04385	1.6973	0.973796	-0.508025	-1.04136	-0.495891	-0.410504	1.32307	-0.8382
ALDH2	-0.198622	0.37568	0.540532	2.03547	-0.978082	1.81679	1.32024	0.727395	0.807548	-0.0485751	-1.16226	0.184227	0.329242	-0.671937	-0.210655	-1.20441	0.442518	1.77452	-1.8895	-1.21445	2.07068	0.532191	0.785162	0.065881	0.5918	-2.46973	0.682706	2.82011	-1.79797	0.27225	0.233226	-0.677718	1.10102	-0.399918	-0.550654	-1.72705	0.0112308	-1.08198	1.37389	1.10636	0.24238	1.18982	-1.39602	-0.609722	0.495296	-0.429978	0.6477	0.0735263	0.360976
ITGB3	-0.406193	0.362688	-1.51636	-1.06087	-1.55802	-1.67488	-0.446323	-1.03253	-0.582786	1.14706	0.783984	0.292588	-0.476322	0.820016	-1.20382	0.553436	-1.88446	1.76549	2.56169	1.68271	-1.15741	-0.028436	0.923938	1.30874	0.452799	1.97251	0.77086	1.88277	-1.42434	1.75141	-1.8441	0.612236	1.4032	1.68481	1.07233	1.89902	2.37782	2.5842	1.52546	-0.715992	1.75234	1.51149	3.32803	0.948443	2.38091	0.220665	1.069	1.70364	1.80843
ITGB2	-1.07074	0.479527	-0.499559	0.545798	1.45848	-1.72995	-0.704942	0.169802	0.64366	4.51023	0.698565	0.181366	-0.163839	2.01828	-1.52326	0.851212	-1.84689	-0.823444	-1.27138	-0.04649	-0.0300583	0.473966	1.50646	-0.494186	0.655523	-1.1092	2.45248	-0.216948	0.158073	0.0997606	0.462278	-0.0215028	0.840705	0.779683	-0.28707	-0.865334	-0.621638	-0.567081	-1.09306	-1.00372	0.126552	1.59746	-0.30937	-0.638681	-0.71495	-0.60564	-0.268914	-0.684376	0.259763
S100A8	-1.47528	-0.236956	0.390084	2.98182	3.60863	-3.06922	3.99978	1.11686	-1.45591	7.06768	0.374968	2.38838	0.0634743	3.99497	-2.08579	-0.120272	-2.97452	-1.25953	-0.801094	-0.134935	2.94433	-0.298454	0.531086	-0.759377	-1.01781	-0.0998914	4.36416	1.72118	-1.36977	0.633083	1.78323	-0.150589	-0.0765128	0.772577	0.789771	-1.23151	-0.866166	0.382862	-1.51164	-1.4317	1.90336	2.29054	-0.544435	-3.23423	-0.908893	-1.21761	-0.966158	-0.684358	1.09606
HMGN1	-1.40936	-0.144155	0.268045	-0.426966	-0.379888	1.28781	1.38118	-0.550618	0.675472	0.0932731	-0.0856806	0.493484	-0.762463	0.0396937	-0.780652	0.234571	-0.778588	-0.166442	-0.211007	-1.79045	-0.706436	0.263725	-0.641311	-1.58922	-1.58571	-0.488598	-0.871671	-0.481309	-0.861563	-1.07405	-1.51275	-0.202762	0.0728293	0.801803	0.15193	-0.514612	-0.03567	-1.2228	-0.684538	2.42865	-0.586212	-0.527565	-1.8182	-0.323142	-0.283985	-0.243706	-0.304075	-1.6468	1.30395
SLC25A5	1.39606	1.54609	1.16581	0.193814	0.916046	1.10911	0.489709	-0.0764326	0.13222	1.66915	-1.45344	-1.41222	-0.00289621	1.34976	1.23342	0.605892	0.0498998	-0.625189	1.3276	0.0204801	0.557035	0.117388	0.115714	-1.45612	0.415401	0.438555	0.911347	0.154076	1.27892	-1.37243	0.0600069	-0.0562753	1.89133	2.2536	-0.45903	-0.0819175	0.935349	1.86455	0.363237	-0.892823	-1.07059	0.420814	0.383686	1.07091	0.605523	-0.0897185	2.18602	-0.0930114	-0.379319
SERPINA5	0.963103	0.880267	0.434793	0.922618	-1.02665	-0.706448	1.27149	0.848619	0.343865	-1.9376	-0.110052	0.171799	1.38706	-0.474101	0.294471	0.625866	0.322043	-0.325836	-0.274607	2.50026	-0.784004	-0.435345	-1.84099	-0.805298	0.614665	-0.0560051	-0.283308	0.0720381	-0.582942	0.321913	2.17486	-0.448973	0.0760568	-1.00381	-0.275972	-0.411687	0.361553	-0.974785	0.342437	0.0550962	1.27622	0.669543	-0.0702724	0.809898	0.35588	1.13722	0.96735	2.15836	-1.16713
SERPING1	0.324221	1.1237	-2.32947	-1.09247	-0.987774	-1.38873	-0.516433	-0.00475789	-2.36703	-0.310033	0.868052	0.43465	3.21537	0.387625	-1.12561	1.19533	-0.835721	0.387749	0.276792	2.30936	-0.415673	0.495988	-1.31163	-1.00147	0.799505	-0.326619	0.114585	0.656968	-0.703765	0.765515	1.28421	1.13648	-1.74383	-0.655384	-0.554906	0.72046	0.0444673	1.1506	-1.21213	-0.850162	2.52331	1.67273	0.279488	-0.929038	-0.72522	0.448691	0.0729201	1.0524	-1.01886
CFI	0.342292	0.579572	-1.16439	-0.320525	-0.595745	-1.49442	-0.53235	-0.809099	-1.08631	-0.627789	-0.232444	0.847258	2.88939	-1.03782	-1.03504	0.641507	-0.718754	0.440981	0.568396	1.80071	-1.30068	0.290528	-0.911471	-0.640419	0.825354	-0.579627	-0.177808	0.502346	-0.528673	1.27933	1.57526	2.25124	0.159599	-0.198648	0.50835	1.50344	0.355464	0.835844	-0.855539	-1.01216	2.42758	1.60507	1.23183	-0.320487	-0.241992	0.00923024	0.688679	1.46815	-0.960852
ISG15	-0.913912	2.49466	-0.921679	-1.10648	1.09512	-0.126955	2.17819	-0.329659	-0.573551	-0.975347	0.0444725	-0.530162	0.60535	-1.31729	0.0943008	0.793671	-1.99082	-1.17796	0.178187	-0.307634	-0.867027	0.875395	-1.71333	-2.41394	-0.769166	0.857659	0.855851	0.0661284	1.06884	-0.362147	-0.269232	0.378156	2.01639	0.293674	-0.403141	-0.16918	0.138105	0.0690383	-0.741865	-1.44044	0.0935176	0.144254	-0.474328	1.36434	-0.235622	1.56736	-1.0423	1.08689	0.469984
MPO	-1.26966	0.729524	-0.217888	1.22751	4.80857	-1.07021	-0.101394	1.20709	-1.09485	7.50706	0.187766	0.734392	0.269699	5.35289	-0.75746	2.15362	-1.2233	0.663795	0.240206	0.776325	3.90099	-0.935917	1.16537	-0.644078	-0.0981105	0.30171	4.90278	1.60593	-1.62448	1.26339	2.09806	-0.852984	0.329331	0.280601	1.43445	-1.13157	-0.0634917	-0.192577	-0.822527	-1.44722	2.17403	3.49065	-0.342427	-2.75705	-1.8509	-0.314919	-0.0791359	-0.783829	1.80035
ALPL	-1.65557	-0.759879	-0.678063	-1.30645	-0.164401	3.48936	-0.345862	0.118	-0.855823	3.74271	2.58343	4.00232	1.70079	-1.06781	3.25136	0.731397	-0.677114	0.843692	-1.67818	-1.64478	1.47305	-0.844975	5.14897	-1.6166	0.817323	-1.31756	-1.2096	-2.24085	-1.88406	-0.890129	2.16168	-1.11396	-2.24677	4.76253	-0.0802419	-4.32054	-3.4513	-1.15316	-2.50669	-1.75624	-1.39275	0.419506	-1.13716	4.96203	-1.89693	-2.97662	-0.658728	-2.39553	0.00790389
EIF2S1	0.174475	0.260491	0.457436	0.081715	0.652795	0.0610761	-0.330125	-0.1586	0.0239679	-0.327549	-1.17337	-1.47516	-0.200647	0.899801	0.381517	-0.674404	0.471913	-0.578152	-0.0449727	0.10745	-0.23114	-0.747203	-0.192979	0.637432	-0.824269	0.796297	-0.0759175	-0.507705	0.659892	-0.82968	0.735093	0.336063	-0.614874	-0.336954	-0.652129	0.163292	0.556505	-0.6283	-0.00931439	-0.819384	-0.557378	0.110378	-0.435238	1.07968	0.459297	0.736538	0.779348	-0.148408	0.228185
HMGN2	-1.45823	-0.50341	-1.68949	-1.068	-1.25173	0.770573	-0.266584	-0.991651	-0.228546	0.731931	-0.297974	2.29312	-1.28509	-0.651302	-1.76052	-0.652741	-3.06596	1.22036	1.32979	-1.92222	-1.07548	1.06215	-0.580108	-2.76307	-0.558345	1.03219	-0.265139	0.121019	-0.965374	0.999054	-2.80323	1.07018	1.83029	1.08025	2.14214	0.829822	0.338149	0.919191	-0.244485	1.69542	1.0494	-1.43894	0.43781	-0.679166	0.427365	-0.232373	-1.7018	-1.23121	0.612758
ICAM1	1.17257	1.39184	-0.481912	0.154494	0.415847	-0.902489	-0.7575	-0.491086	-0.562119	0.822206	0.779726	0.461842	0.507876	-0.143114	-1.20213	0.603869	0.298223	-1.32772	0.259236	-1.34216	-1.15574	0.127357	0.289696	-1.27034	-0.274939	-1.44537	0.773345	0.145731	2.39888	0.721795	0.709231	0.528651	1.3193	0.485968	-0.620059	0.064748	-0.2501	-0.997741	-1.64385	-1.38658	1.38284	0.246425	0.707932	-1.86639	-0.714729	-0.999806	-0.288998	-1.83646	0.783787
RPLP1	-0.433533	-0.0223046	0.110555	-0.26003	0.256768	0.509977	1.04335	-0.449643	-0.446313	0.212956	0.611245	0.926117	-0.0539953	1.01596	-0.195712	1.12051	0.369361	-0.124367	0.00946882	-0.646481	-0.61419	0.636566	-0.261339	-0.421411	-0.230601	-0.222743	-0.52941	-0.632982	-0.391795	-0.754378	-0.191291	0.473139	0.063568	0.501175	-0.36056	0.143627	0.23569	-0.201823	-1.24605	0.823562	-0.402289	-0.677221	0.377049	-0.437182	-0.96726	-0.909625	-0.897066	-1.26419	-0.309384
RPLP2	-0.285675	0.266036	0.379691	0.344716	0.186946	0.577918	1.58734	-0.268156	-0.095389	0.146723	0.837987	1.03532	-0.265264	0.569413	-0.223779	0.566094	0.462115	0.00519215	0.0134534	-0.681512	-0.82397	0.321622	-0.342033	-0.307558	-0.294428	0.249143	0.0517461	-0.522936	0.181487	-0.351013	-0.244434	0.225914	0.22207	0.717064	0.322548	0.0280218	-0.332344	-0.0496715	-1.10971	1.11467	-0.509812	-0.78744	0.337363	0.0338532	-0.908363	-1.10183	-0.849915	-0.713816	-0.0716039
RPLP0	-0.164148	0.128503	0.736154	0.322524	1.21579	0.895916	0.514522	0.486082	0.560264	0.213465	-0.65052	-1.3624	-0.306172	1.11911	0.47272	-0.569753	0.479509	-0.545522	-0.681456	-0.362776	-0.085314	-0.771542	0.034932	0.639971	-1.35814	-0.290374	0.262263	-0.367644	0.29775	-1.18151	-0.206608	-0.52019	-0.985718	-0.614519	-1.14277	-0.406369	-0.268573	-0.931611	-1.04984	-0.291452	-1.02024	-0.139973	-0.954639	0.330721	-0.863546	-0.766949	-0.264088	-0.652692	-0.0581565
JUN	-0.998493	-1.33563	-2.20732	-1.1236	-1.44794	-1.07859	-0.3437	-2.02676	-1.17838	-0.679138	2.38103	0.131378	1.13533	-0.125442	0.471663	-2.00343	0.439485	0.347922	-0.653983	0.348804	-1.50223	1.79956	0.605524	2.27168	-1.32783	-0.235532	-0.932863	-0.545629	-0.372483	-0.173223	0.700123	0.992964	0.391248	-0.549095	0.136938	0.41409	1.07001	-0.310756	0.296556	0.333967	0.0714386	0.166981	-0.425484	0.233101	-0.149824	0.15659	0.605489	-1.01817	0.398632
FABP3	1.22898	0.151301	-4.21063	-1.82937	-2.78999	0.917096	-2.01924	2.01327	-3.19505	4.97968	-0.376417	-0.201422	-0.171413	-3.34603	-0.921337	0.572637	-0.933793	2.43706	-1.13245	-1.1545	-2.18293	1.66049	0.0140069	-1.8547	-0.231451	1.87249	-0.945959	0.445621	1.37069	0.816799	-0.323553	0.844462	1.86796	1.73067	3.08622	2.39718	2.45397	1.88288	1.66992	-1.31664	0.984767	0.0872057	1.82819	-1.40329	3.00155	1.26081	0.903177	1.36919	1.19876
CLEC3B	1.11588	0.843989	0.182662	1.34564	-1.57025	-0.599619	2.15465	1.15349	1.01154	-0.479687	1.2906	0.632482	2.98116	-1.40244	-0.170339	1.34873	0.434178	-0.0749077	0.306426	1.58435	-1.3302	0.372137	1.57479	-2.777	1.1496	-1.19465	-2.41941	-0.0219731	-0.84607	1.96986	1.0677	0.64902	1.36004	-0.889675	0.337179	1.24709	0.282333	1.73299	-0.270238	-1.23039	1.7001	1.12735	1.03819	-0.126177	-0.213045	0.339895	0.250754	1.41126	-2.59437
SSB	-1.11645	-0.444814	0.211493	-0.898093	-1.016	0.603542	-0.715699	-1.13465	0.953302	-0.575227	-0.712956	-0.0221291	-0.859379	0.418705	-0.540114	-0.193538	-1.51793	-0.343254	0.503727	-0.216591	-0.208746	0.0237673	-0.650798	-0.309717	-1.16345	-0.292408	-0.894585	-0.517548	-0.513774	-0.0894391	-2.10331	0.541381	-0.455136	-1.03312	-0.647198	-0.181092	-1.10472	0.041128	-0.420692	0.843642	-0.618344	-1.21033	-0.42155	-1.07391	0.243241	-0.547558	-0.460415	-0.768267	0.447391
SERPINA7	1.06578	-0.702508	-1.37886	-0.479334	-1.46683	-0.759174	-0.608523	-0.141645	-1.18693	-0.437141	0.622224	1.55419	3.71863	-1.60677	-1.47368	0.253	-0.50266	-0.151749	0.299815	2.66417	-0.900414	0.883383	-0.676306	-1.28128	1.33653	-0.355254	0.486238	0.0719965	0.685338	0.79778	1.76236	0.854233	0.16024	-0.569787	0.721421	0.891045	-0.0258317	0.391211	-0.637196	-1.53983	1.92536	1.71395	0.172285	0.0574175	-0.129752	-0.00361365	0.495322	1.95022	-0.946311
SERPIND1	1.00377	0.639978	0.07814	0.968764	-0.257309	-1.26185	0.558508	0.860485	0.246391	-0.484683	-0.962909	-0.283447	2.93532	0.50906	-0.964854	0.594418	-0.184002	-0.38771	-0.206121	2.05122	-0.450195	0.209071	-1.5011	-1.12558	1.33972	-0.871776	1.08295	0.46036	-1.08509	-0.382301	2.29571	0.929635	-0.758896	-1.18435	-0.9744	1.03195	0.178779	-0.00662011	-0.616702	-2.01701	1.87521	1.52684	0.221246	-0.0241426	-1.10184	0.0714149	0.783743	1.36274	-1.81491
ITGB1	-1.22354	-0.664054	-0.108213	-0.253915	-0.176658	-1.3556	-0.433612	0.0354552	1.84292	0.194056	0.393965	-0.117238	-1.21642	-0.118923	-0.719732	0.0364584	-1.35475	2.75183	2.26151	1.49967	-1.60141	2.33834	-1.21788	0.250081	1.38438	1.44829	-0.611149	1.82171	0.206182	2.01584	-1.61051	1.86533	1.93362	1.74903	2.58936	2.05797	1.66367	2.06984	2.2043	0.177291	2.12635	3.40743	1.8539	0.153482	2.37806	1.27789	1.50886	1.45377	-0.802185
KRT18	-1.03217	6.2251	12.12	4.27231	5.97663	4.44271	4.67246	5.3208	-0.128544	-0.109418	-2.76401	-1.19936	0.211683	0.904937	-0.693921	-1.21893	-2.30333	1.44431	2.58523	0.598916	0.64621	-1.48949	-2.3382	-0.929169	-0.552343	0.675412	-0.264938	2.3429	-1.4085	-0.427192	0.128143	-1.60244	5.39767	0.536017	0.0520221	-1.86244	0.664527	3.12398	0.376085	-0.438406	0.383531	1.56946	-3.35922	3.02207	0.889098	0.622316	-2.50906	-0.443356	0.0634838
KRT8	-0.0771951	4.85436	12.3866	4.97819	5.07623	3.73858	4.15096	5.06232	-0.350801	1.01845	-2.71334	-0.188464	0.650697	0.123728	8.99282	-1.1817	3.67188	-2.19007	-2.9407	5.38937	1.85341	-0.97824	-1.50175	-0.379264	-1.19938	2.52231	-0.257601	-0.876471	-1.98313	-3.06323	2.08413	-0.383764	5.61351	0.683288	-1.97554	-1.07606	-1.81197	4.25572	-0.151075	-1.20027	0.984767	-1.9952	-2.51295	6.78749	4.35615	1.36295	3.49069	3.3179	-0.162576
MYL1	4.24213	-1.46734	0.874085	1.05315	-1.0597	2.39877	1.0936	8.48907	-2.65178	-1.27854	3.60909	-3.12122	2.33191	-1.15837	-1.06712	6.18283	-1.2139	0.730393	-3.11362	2.14357	-1.65776	-1.12354	-2.57106	-1.93599	-1.28013	0.90598	1.50246	-3.6313	0.235739	5.12648	2.90477	-1.39894	1.85925	-3.02348	0.571422	4.38811	-0.603414	-1.62775	0.0847381	-4.97009	-2.37925	-1.88101	-1.94161	2.41875	-0.817643	1.65462	-0.398348	-2.61461	0.981921
COL5A2	0.935912	-1.16431	-1.25572	0.912696	-1.55718	-3.8352	0.129221	-0.0400399	-0.605309	-0.21524	2.48831	2.47719	3.34852	-2.36782	-0.547341	0.848459	0.531214	-0.935108	0.788033	1.68026	-1.86607	-1.10552	0.221182	-0.821464	2.10472	0.1526	0.751028	-0.406456	-0.485523	0.463051	1.73621	1.76639	0.660719	-1.12319	-0.1386	0.146669	-0.519068	1.44351	-0.395231	-2.46237	0.674882	-0.19536	1.23585	2.05362	0.78497	0.583917	0.552967	1.93349	-0.952692
UROD	-0.589522	0.0395172	-0.836269	-0.857967	0.431826	0.243838	-0.571782	-0.10336	0.50383	-0.320946	0.0385633	1.08308	-0.339987	0.814216	0.0927239	0.876424	-0.0202387	-0.647466	-0.0475758	-1.50518	0.909002	-0.659555	-1.11603	-0.750727	0.013832	0.601496	-0.48893	-0.657383	-0.199011	-0.34651	-0.390672	-0.358076	-0.104443	0.0233122	-0.553933	0.297725	0.100729	-0.0843384	-1.19813	0.203015	-0.276766	-0.287482	1.16804	0.35639	-0.634357	0.136461	-0.209169	-0.905388	0.672987
GLA	0.288423	1.37305	0.201476	-0.155042	1.33482	2.35072	-0.834109	-0.332587	-0.364708	0.899856	-0.433071	0.506074	-1.26388	0.18008	0.477381	1.38063	0.838789	-0.430042	-0.666717	-1.30913	-1.01643	0.491905	-0.514803	-0.739317	-1.31474	-0.515976	0.586567	-1.04665	0.732652	-0.696947	-0.0410558	-0.439218	-0.175425	0.717343	-0.222535	-0.350478	-0.714409	-0.0712306	-1.14976	0.404751	-0.436624	-0.851346	0.386157	-0.318667	-2.26042	-1.34083	-0.425834	-0.872205	0.980369
IGKV4-1	0.350696	-0.0548617	-1.43557	-0.57609	-1.39296	-2.76569	0.347684	0.517624	0.439867	1.35635	1.78101	0.513079	1.61519	0.243228	1.46201	-0.039162	-0.0250018	-0.947031	-0.394879	0.945402	-2.21615	-0.107606	0.432393	-1.98977	0.29569	-1.01726	0.932607	0.105497	-1.06442	0.403605	1.9066	1.44497	-0.321627	-0.92565	0.404829	0.221922	-0.834475	0.75095	0.464461	0.0616395	1.60226	0.766976	0.706086	-0.601145	-0.708679	-0.165157	1.73484	0.482085	-2.67287
IGHV4-34	-0.0604333	-0.283602	-1.75197	-0.902002	-0.872719	-1.3773	0.487147	0.259462	-0.159394	1.13809	1.8752	0.664131	2.96491	-0.748926	-1.1169	-0.121754	-2.23993	-0.607052	-0.518353	1.75607	-1.32514	0.994663	0.988591	-1.35282	0.943179	-1.30717	0.639898	0.102617	-2.18438	0.280981	2.30889	1.24156	0.470065	0.95086	0.397383	0.705474	-0.771948	1.28712	-0.472786	-1.22224	1.18163	0.984076	0.602974	-1.15527	-0.481012	0.650809	-0.30058	1.11851	-2.08326
GSN	-0.496833	1.05721	-0.613159	0.416284	-1.11671	-0.907057	0.704934	0.820717	0.668337	0.663339	0.0397978	-0.528962	-0.411189	-1.13685	-0.678149	0.0118088	-0.027211	1.67724	0.356829	1.22095	-2.0201	1.54778	-0.0300699	-0.636872	0.839996	-0.429205	0.475202	1.20988	-1.32507	1.39931	-0.349789	0.810857	1.28541	0.0271156	2.19513	1.04132	0.862285	0.520823	1.57868	-0.577578	1.44211	0.529957	-0.20172	0.233805	1.14955	2.00891	0.0392286	0.753524	-0.0735854
PTMA	0.112161	0.963872	0.408674	0.672384	0.0431608	0.786184	0.755901	-0.608878	-0.686878	-0.633003	0.126859	2.35469	-0.478086	-0.176936	-0.769424	-1.17158	0.895998	0.934728	1.97949	-0.333093	-0.577722	0.987792	-0.352145	0.370335	1.44335	1.98852	-0.195642	0.373463	-0.228466	0.383115	0.0401793	0.237456	-0.622812	0.0239071	0.0829236	0.656679	-0.0233052	0.91826	-0.405605	2.40887	0.908546	-0.462629	0.750568	-0.0868054	0.326019	0.84863	-0.949479	0.970385	-0.140514
CDK1	-1.06727	-0.836655	0.420045	-0.815625	-0.0139468	-1.37026	-1.47729	-1.16478	-1.1638	-0.405854	-0.702582	0.220741	-2.2467	0.924497	-2.42208	-1.90966	-0.51671	-2.46655	0.769366	0.0731083	3.25686	-0.131809	-3.36775	1.177	-0.541256	1.28846	-0.445648	-2.09258	1.47699	-0.646658	-1.03412	-0.388025	2.49591	0.392088	-1.16379	0.53951	-0.0682605	-0.104909	-1.01195	0.239411	-0.308348	-1.19819	-0.176039	1.30975	-0.0232299	0.591798	-1.52331	0.298453	0.780823
ATP5F1B	1.84743	1.32329	-0.000420586	0.151728	0.415847	0.824049	0.761166	2.22339	1.0591	1.00388	-1.10245	-1.86545	0.489014	0.473044	1.43128	1.40467	0.0993724	0.99913	-0.809889	0.241489	0.704986	0.717538	0.353261	-0.481918	-0.832893	-0.423715	0.797453	1.9394	-0.446587	-0.194153	-0.219346	-0.246592	1.54563	-0.577902	-0.593469	-0.195928	1.21383	-0.582258	0.990737	-0.813648	-0.725018	1.0535	-0.790052	-0.504986	0.403651	0.143079	1.95242	0.115766	-0.785703
C2	1.22827	0.316038	-0.579358	-0.0874932	-0.537684	-1.14114	0.672893	0.200355	-0.371929	0.145156	0.498943	-0.359974	2.34588	-0.480953	-0.107352	0.932099	-0.0573005	-0.502647	0.0804751	1.43112	-1.03815	-0.944482	-0.155242	-1.19544	0.57184	-0.783792	0.782685	0.249826	0.401086	0.442496	1.93378	1.15285	-1.73784	-0.614747	-1.02399	0.0259052	-0.03567	0.420472	-1.13544	-2.89161	1.4397	0.853155	0.747431	0.10518	-0.786698	0.791986	0.779164	1.03546	0.257264
S100A9	-1.63011	-0.133559	0.322976	3.11259	2.6304	-2.07314	3.52986	0.440118	-1.73772	6.92334	0.928538	2.6194	0.51612	3.67385	-2.6296	0.613252	-2.52864	-0.0899716	-0.299774	0.414262	1.96791	-0.362114	0.921838	-0.712383	-0.310371	-0.0520892	4.18682	1.64566	-1.55231	1.54406	1.53466	-0.25298	0.155333	0.33273	1.58617	-1.40366	-0.598673	0.877925	-1.50207	-1.69928	2.02973	1.67554	0.114102	-3.06017	-0.934213	-1.29563	-0.879656	-0.48925	0.58027
S100A6	1.68269	0.203986	-0.311167	-0.45694	-0.240204	-0.000115297	0.902399	0.230129	-1.6077	-0.433139	0.258802	0.771409	0.138665	-1.79823	-0.636329	0.797324	0.0879097	1.34567	-0.178641	-0.17161	-1.33399	1.06254	-0.509424	-0.590166	0.124744	0.858959	-0.738487	1.84554	-1.45489	1.2613	-0.531692	0.535642	2.40022	0.0572575	0.838504	0.564299	1.37991	0.707781	0.372708	-0.00682895	1.74335	-0.0512745	0.759119	-1.07619	-0.109586	0.0253228	0.116813	-0.403631	-0.126237
APOA4	0.150309	1.56784	-1.383	-0.9621	-2.12175	-1.20455	0.775493	-0.0184165	0.740336	-1.66389	2.15319	1.7101	3.31326	-1.33529	-1.13497	0.0976336	-1.58213	0.751793	-0.579015	0.754239	-1.21354	0.712083	-1.80657	-1.44767	0.823199	-1.48414	-0.471266	0.126727	-1.07076	2.35036	0.0760598	1.39681	0.59193	-0.810244	0.610572	0.427268	-1.20962	0.993131	-0.420083	-1.12999	2.1778	0.669069	0.795132	-1.06029	-0.0293167	0.293315	0.0208468	1.64662	-2.21458
EIF4E	0.114925	0.418372	-0.48564	-0.594926	0.109439	0.983843	-0.199777	-0.536571	0.27529	-0.440733	-0.356281	0.104152	-0.195222	0.650061	0.0261445	0.456423	0.480461	-0.0537881	-0.0650699	-0.0270148	-0.480865	-0.187104	-0.766109	0.822378	-0.49019	-0.230404	0.132327	0.11351	0.0768014	-0.1128	-0.330666	-0.698699	-0.404064	-0.167556	0.407891	-0.0893865	0.00826599	0.0420677	-0.279363	0.321506	0.488216	-0.235126	-0.371051	0.177316	0.289892	0.249793	-0.136494	-0.372877	0.16259
CKM	3.85112	5.01559	0.472054	0.850746	-0.147095	3.20796	0.305277	7.77573	-1.53274	0.146975	3.24949	-2.66831	0.23088	0.217431	-0.461576	5.95486	-3.31196	0.750414	0.236616	2.2558	-1.57246	-1.70514	-1.28023	-0.829496	-3.41789	1.22709	1.26389	-4.75147	0.479605	3.43842	3.29649	-3.06556	1.06454	-2.35399	-0.00816564	3.18706	0.373013	-3.05038	0.208697	-4.6441	-2.5504	-2.23866	-1.40196	2.35207	-1.16143	1.98481	-0.991427	-1.39178	0.822089
ENO1	-1.09144	-0.0992489	-0.65402	-0.734508	-0.651611	-1.5128	0.00528755	-0.154461	-1.41086	0.211515	-0.566756	-0.349966	-0.36819	0.420825	-0.502559	0.227313	-1.16153	0.0787447	-0.612829	0.220575	-1.26731	1.01763	-0.792529	1.09049	-0.261903	0.323708	0.927026	-0.624124	-0.0660135	1.07307	-0.797042	1.81231	0.48788	0.853584	0.927713	1.89808	0.316031	1.23952	-0.911613	-0.850162	1.45735	-0.505306	-0.544418	0.809584	0.556913	0.05043	-0.0515505	-0.186995	0.229033
PYGL	1.56631	-0.147776	1.86762	-0.500988	0.12058	-0.313711	0.958725	0.847961	1.17069	1.65363	0.0954616	-0.883091	0.827105	0.350541	-0.895238	-1.79548	-1.93963	-1.29428	0.431413	1.06189	-0.844417	-1.38745	2.37557	0.673283	0.30216	-1.17767	1.06839	-1.77776	-0.686173	-0.120179	0.699647	0.697389	-0.0436032	0.471008	-1.25291	0.459918	-0.551815	0.525468	-0.206569	-2.12329	0.376788	0.755411	-0.514495	1.14348	-0.0599715	0.462199	0.074487	0.830706	-0.290361
GPI	0.631906	-0.490308	-0.725876	-0.795198	-0.553938	0.130024	-0.498228	0.907618	-0.71478	1.54179	-0.702013	-1.44083	-0.559322	0.593557	0.905195	1.67622	-0.299077	0.677191	-1.32245	0.479698	-0.679414	0.389967	0.622911	-0.122783	-1.00613	0.462796	0.756205	0.674927	-0.256597	-0.0875325	-0.429165	1.24964	0.828895	-0.0658202	0.153007	1.4948	0.81664	0.578288	0.713879	-1.69251	0.780895	0.279376	-0.580143	0.85555	0.0329811	-0.354223	0.382375	0.318894	0.250572
NPM1	-0.811028	0.0166795	-0.552116	-0.551549	-0.0197912	-0.24288	-0.207216	-0.855083	-0.103347	-0.703165	0.331285	0.652153	-0.405236	1.53914	0.38197	1.57693	-0.287992	0.101562	-0.0362189	-0.167049	-0.0646508	0.32104	-1.02818	0.302852	-0.644478	-0.113086	-0.581404	-0.0866365	-0.290592	0.532049	-0.967377	0.123245	0.0746895	-0.359216	0.660253	-0.0166729	-0.499562	1.047	-0.242181	0.944573	-0.000618452	-1.81386	-0.697447	-0.901966	-0.464601	-0.721898	-0.790397	-0.343535	0.339738
TPM3	0.0204448	-0.0223046	0.661942	-0.386255	-0.766949	0.505017	0.522034	2.56257	-0.683122	0.381598	0.224427	-0.182483	-0.427372	-0.365147	-0.496939	0.307443	-0.449193	-1.0271	-1.23399	-1.52261	0.474136	-0.523051	0.16748	-0.939785	-0.864368	-2.10704	-0.0674976	-1.86713	-0.41985	-0.208525	-0.0272712	-1.54141	-0.61849	-0.988544	-0.0105338	-1.3434	-2.12404	-1.40914	-1.39009	-0.499152	-1.23454	-0.605438	-1.35658	-1.05075	-1.62831	-2.10574	-1.54144	-1.5596	-0.373692
ITGAV	-0.938855	-0.358545	-0.274694	-0.725622	-1.55692	-1.23798	-0.674306	0.0255297	-0.917902	0.270213	1.01906	-0.283085	-0.339314	-1.42619	-0.636549	0.622455	-0.894878	0.506023	1.18913	0.639616	-2.07659	0.514564	0.176191	-0.229768	0.00109973	0.52552	1.26389	1.11384	1.14836	0.815381	-1.00676	0.447097	1.00491	1.03994	-0.0740637	1.39675	1.25302	0.747728	0.534147	-0.576523	0.247007	0.975383	2.20594	1.06339	1.04307	-0.604026	-0.317248	0.202583	-0.728107
HEXA	0.512534	-0.48685	0.044042	-0.948971	1.25143	0.0178506	-1.31836	-0.315364	-0.657471	1.05032	1.08124	-0.0345658	0.986496	0.639153	0.307564	1.30979	0.504036	-0.707	-0.707732	-1.77307	-1.23193	-0.492258	-0.0469458	-1.07072	-1.03337	-0.979216	0.475008	-0.825835	-0.235248	-1.42777	-0.0792068	0.227129	-0.562797	0.871443	-0.653616	-0.228547	-0.696086	-0.663035	-1.62552	0.236461	-1.00448	-0.14103	-0.263485	0.051236	-1.16707	-1.51284	-1.04337	0.123746	0.949136
EPHX1	3.40711	-1.72072	0.0437775	1.44407	-0.267318	0.376819	0.944026	0.769948	1.02574	1.21732	-0.765713	-1.05547	0.373581	-0.813382	-0.706592	-0.32383	-0.0972103	-0.180332	-0.853915	-0.556501	2.08607	1.46122	1.7164	-0.905805	0.495341	-1.23644	0.83562	1.18932	0.724506	-0.658026	0.273653	-0.437994	-0.275737	-0.865586	-0.90159	0.139016	1.27934	-0.494664	0.6693	-0.231259	-0.176193	1.58817	-0.411334	0.35699	0.506495	0.841173	1.33157	-0.276142	-1.42271
DBI	2.2983	0.702518	-1.31302	0.565938	0.0930007	-0.226464	1.68717	0.316212	-2.54203	-0.308276	0.636841	1.18245	-0.314617	-1.65173	-1.24279	0.486265	-0.710094	0.567958	0.956211	-0.286463	-1.55915	0.923316	-1.27669	-0.931587	0.645486	1.91276	0.299067	0.397694	-0.370654	0.89632	-0.830764	0.741695	0.797326	0.864912	0.914551	1.34608	0.421116	1.29353	-0.68579	0.850906	1.20366	-0.782289	1.61724	-0.30154	0.523624	-0.136548	-1.48937	-0.0795907	-0.188567
LDHB	0.878363	-0.79865	-0.0607914	-1.17473	0.474078	0.0491712	-0.865624	-0.0635294	0.0478487	0.10007	-0.760261	-1.62615	-0.77547	-1.57159	0.901389	1.92605	-0.109925	1.15793	-0.0135124	0.152361	0.285542	0.718977	-0.944405	0.952801	-0.599093	0.48535	-0.748527	1.22595	0.405254	-0.560326	-1.2252	0.333361	-0.658191	1.4357	0.610577	0.0265715	0.886089	0.727002	1.31143	-0.476821	0.598326	0.0420138	0.588523	1.28806	0.627529	0.678339	1.26085	0.302427	-1.17451
NEFL	-2.14949	-1.75551	0.363804	2.69248	-2.11819	-1.63492	-0.188581	-0.276107	7.89559	-1.30123	3.82987	1.23303	0.047997	-2.86166	4.05187	-0.458344	0.0676593	-1.57949	-1.26436	-0.240511	3.98682	5.20199	-2.49817	4.03895	2.08734	3.85703	-2.57753	2.05413	1.68597	-0.300253	-1.25487	-0.0278875	1.9813	-1.66512	-0.292341	5.21265	2.25055	6.00309	-0.513638	0.79315	0.389778	-0.46102	4.32326	-0.313633	-1.84109	-2.25515	1.42742	4.72357	-2.12249
GPX1	0.889057	0.188889	-0.988904	-0.824439	1.19993	-0.462705	-0.671875	0.0607404	0.261273	0.795525	0.374914	0.36695	0.423635	-0.65128	-0.0421801	0.588458	0.530436	0.291408	-1.00243	-0.683269	-1.12382	0.572869	0.750558	-0.779631	-0.804974	-0.0233845	1.32085	0.763334	-0.626331	0.150236	1.51787	0.311356	0.287381	0.597522	0.958469	-0.135604	0.363076	-0.711719	-0.296256	0.535247	0.470067	0.833789	0.120113	-0.0149966	-0.499239	-0.548845	0.0237444	-0.183345	0.230183
PGK2	0.568558	-0.780579	-0.368912	-0.507071	-0.764433	-1.47777	-0.698102	-0.113768	-2.04093	0.193013	-1.02943	-1.77132	-0.615428	-0.230864	-0.483914	-0.262634	-1.35048	0.240308	0.287677	0.784621	-1.08057	-0.52144	0.218241	0.665587	-0.756288	0.550029	0.349733	-0.188264	-0.391045	-0.536138	-0.372883	0.25383	0.0941973	-0.281637	-0.00648911	0.0315415	0.22017	0.135065	-0.148418	-0.947317	0.678417	0.509992	-0.563416	1.48388	0.474627	1.03676	-0.361319	0.478042	-0.442093
PROS1	0.562679	0.865642	-0.184021	-0.64982	-1.11026	-1.03807	-0.406824	0.450112	-0.602115	0.190695	0.162631	-0.454499	2.80197	0.926193	0.535664	0.29598	-0.568069	-0.35668	-0.759986	1.13195	-0.0518627	0.788462	-0.518088	-1.78315	0.933961	-0.813383	-0.428115	0.627568	-1.42053	0.887296	1.26123	1.59611	0.313358	-0.891582	0.0292396	1.3641	-0.0826197	-0.177262	-0.346044	-1.87369	2.06304	0.986965	0.985757	-0.789504	-0.624734	-0.0106368	-0.0820893	1.07496	-1.41334
P4HB	0.628886	-0.766477	0.217184	-0.647207	-1.00385	-1.3576	0.137222	-0.176214	-0.244564	1.47042	1.37026	0.855074	0.138312	-0.158099	-1.59421	0.418193	-1.84304	-0.593269	-0.817317	0.0487345	0.126957	-0.403889	0.712127	-0.635767	-0.373557	-1.04878	0.353617	-0.795672	0.248056	0.099228	-0.876253	1.39504	-0.593887	-0.0712697	-0.165594	1.30185	-1.60829	0.779567	-0.970107	-0.239984	-0.213136	-1.10009	0.29446	-0.836768	0.155896	-0.104311	-1.16769	0.628752	-0.710599
H1-0	-0.701345	1.19751	0.836978	0.131775	-1.68171	1.97453	0.595184	-0.101442	-0.322092	0.436591	-0.574014	0.306086	0.100955	-0.914441	0.164427	-0.986279	-1.18049	-1.0776	0.885288	2.09772	1.62941	-0.0353028	0.356943	-0.334086	0.15326	0.30171	-1.27075	-0.966201	-0.778359	-0.45733	-3.12142	0.250958	-0.0379446	-0.342569	-1.18843	-0.79092	0.267759	1.67892	0.545377	1.82297	0.325012	0.589331	-0.314555	0.291826	1.67323	0.023223	0.578644	0.318078	-0.474494
ACYP1	-0.99907	-1.12452	-0.660538	-0.0209747	-0.792765	-0.0682232	-0.8685	-0.865062	-0.412093	-0.63187	-1.69274	0.609957	-1.20001	0.474362	0.345006	0.268738	0.190606	1.59505	1.37092	0.97628	1.05729	0.836345	-1.73498	0.594536	0.79413	3.21439	-0.808106	-0.131129	0.313262	1.4274	-0.0791187	1.80964	1.68225	1.46935	2.0452	1.65224	1.3159	1.88997	0.762835	-0.364594	1.16036	0.128748	1.91609	0.213704	1.54529	2.43366	1.4379	0.944455	0.195138
CTSD	0.64022	1.20103	-0.639487	-0.151046	0.313296	-0.463817	0.0672952	0.100708	0.128724	0.341034	0.743225	0.24465	0.214169	-0.187637	0.275293	2.22766	1.35365	-0.243957	-0.136148	-0.852422	-1.11011	0.389142	1.20472	-0.20163	-0.41972	-0.813086	2.67835	-0.882568	1.0878	-0.214423	1.86325	0.419485	-0.0763631	0.714248	-0.466198	-0.748666	-0.224154	-0.573626	-1.2354	1.23243	-0.0900984	1.41007	-0.400684	-0.0933182	-0.42519	-1.32602	-0.901905	-0.0451695	1.19592
ANXA2	-0.983738	0.96276	0.464802	0.634004	0.850776	-0.0119772	1.20209	0.456244	1.08969	0.17279	0.501531	0.240706	-0.427553	0.305438	0.024123	0.298088	-0.0954664	-0.373205	-1.47917	-1.2385	-0.08374	-0.350242	0.202442	-0.352149	0.189036	-1.92548	0.138213	-0.410906	-0.00765109	-0.0997561	-0.827228	-0.461667	0.100359	-1.39191	-0.574249	-0.246603	-0.73426	-0.396653	-0.774674	-1.11504	-0.241912	-0.685292	-0.406596	-0.793757	-0.94048	-1.45187	-0.615984	-1.47373	0.72718
C8A	0.739512	1.66744	-0.0930463	0.388059	-0.00526834	-1.06157	0.544126	0.0871299	-0.345164	0.100659	-1.03201	-0.290363	2.53376	-0.289336	0.0947056	0.843809	-0.215974	0.0740425	0.00975074	1.84841	-0.84748	0.739222	-1.47565	-0.751602	0.613542	-0.34637	-0.533548	0.515707	-1.37389	0.444434	2.17502	1.69463	0.139379	-0.586839	-0.666754	0.906779	0.170967	0.701282	-0.465712	-1.87359	1.8259	1.89188	0.702957	0.655901	-0.44644	0.0658817	1.15664	1.86277	-0.575746
C8B	0.509634	1.11061	0.752911	0.759778	-0.0586942	-0.905853	0.849061	0.311671	0.152748	-0.184073	-0.913503	-0.644484	2.88117	-0.126756	-0.0899314	0.381444	-0.40964	0.189179	0.431338	2.33013	-0.578367	-0.496863	-1.72952	-1.07881	1.0146	-0.452581	-0.00484376	0.127959	-0.812527	0.144853	1.78851	0.259319	-0.124614	0.159835	-0.54909	-0.0105505	-0.143335	0.873823	0.750984	-2.17236	1.58474	1.88821	0.331588	0.607395	-0.169531	1.2976	1.2715	1.66681	-1.5372
C8G	1.68943	2.62123	0.122536	0.425336	1.2037	-0.428216	0.602611	0.267902	-0.669224	-0.14673	-1.53322	-0.511363	2.8992	0.167357	-0.399714	-0.40978	0.361699	-0.613808	-0.139023	2.04515	-0.804231	-0.258974	-1.90532	-0.143072	0.505246	0.30171	-0.00870167	0.453894	-0.498636	0.136084	2.24931	1.00919	0.339273	-0.966766	-0.181589	0.529808	0.920138	0.282607	-0.125407	-1.74449	1.30325	2.11185	0.0531597	1.70356	-0.0498871	1.20106	0.863013	2.28951	-0.873946
CAPN1	0.157285	0.491104	0.191668	0.362309	0.325129	0.827095	0.0700404	0.703718	0.117719	0.639238	-0.470731	-1.67983	0.054878	-0.255085	0.547907	0.232277	0.715648	0.294386	-0.587581	0.0594646	-0.00102773	-1.32375	0.612528	-0.686585	-0.405038	-0.614215	0.320785	0.16176	0.077276	-0.766609	0.123698	-1.12194	0.027284	-0.72897	-0.929493	-0.877922	0.414405	-0.803593	0.581061	-0.656431	-0.065481	0.189146	-0.736432	-0.472434	0.247291	0.127459	0.17388	-0.360591	-0.615138
TUBB	-1.21684	-0.424883	-0.783873	-0.250712	-0.241869	-0.152096	-0.59773	-0.81239	-0.835491	-1.00995	0.4857	0.569437	-0.106303	-0.58895	-0.484465	-0.339037	0.0447849	-0.0933399	0.864351	0.000866386	-0.246749	-0.176874	0.316738	1.09483	0.26552	1.93234	-0.276691	-0.271043	0.495743	-0.0139389	0.472709	-0.815382	-0.284854	1.57467	-0.155185	0.097708	-1.3444	-0.412103	0.655007	0.525799	-0.339463	-0.267888	0.754957	1.08533	0.69278	0.478832	-0.557433	1.00033	0.970276
CA3	2.29978	-3.02786	-0.610912	0.60493	-0.599571	1.45439	0.654512	5.7567	-0.400456	-1.35148	0.0847464	-0.954917	-0.152351	0.11725	-1.01508	3.38052	-2.83554	1.95879	2.12886	1.46985	-0.486021	-0.0768999	0.318504	-1.109	-1.94784	3.04304	-0.410042	0.734787	-0.193733	2.40833	2.54299	2.2817	3.28544	-0.100542	0.784419	0.910057	0.848064	2.72787	-0.0476711	2.91363	-0.24441	-0.268269	3.35889	0.578441	1.82936	2.13907	0.789375	1.09779	-0.306012
PRSS1	0.703964	-1.43696	-0.205298	1.2322	1.61546	-1.49663	-1.741	-1.83729	-0.963119	0.574763	0.76511	-0.021733	2.32311	0.668561	0.0420643	0.534976	2.02846	-1.57518	0.175884	0.0611995	-0.999911	-1.71493	0.716596	0.32676	0.0945886	1.13319	1.00436	0.220954	-0.00765109	0.909796	1.95326	0.283219	0.123823	-0.440769	-0.310537	-1.31048	2.31699	-0.462824	0.727614	-1.24352	0.284891	1.40077	0.495334	0.814097	0.19538	0.450224	1.38253	1.80786	-0.0947745
DCN	0.2845	1.73954	2.77665	3.55799	-2.34137	-1.58609	4.54484	1.8994	0.777743	0.0609367	4.4592	4.33324	4.95818	-1.6822	0.375508	0.477768	0.870032	0.598278	-0.291611	0.0199863	-1.79419	-1.21898	2.71789	-1.50807	2.51037	-1.34891	-0.806665	-1.44277	-3.35136	0.504177	1.72291	-0.682834	-1.31731	-2.46312	-0.0426823	-1.93527	-1.87893	-0.226221	0.189134	-1.63983	0.390321	0.758379	0.498223	0.610427	-0.752365	0.400653	-0.417733	0.839708	-2.28298
PSAP	3.62021	0.857847	-0.770503	-0.559038	1.86026	-0.580398	-0.430383	-0.376175	-0.828124	1.23633	1.17484	0.625055	0.327683	-0.393057	0.650112	1.85241	1.45388	-0.262677	-0.554077	-0.816086	-1.5529	-0.176884	0.673925	-0.453409	0.534659	-0.746446	2.0408	-0.0745042	0.88391	-0.427879	0.97461	-0.147442	-0.348855	0.464639	-0.54814	-1.06771	-0.457515	0.0483762	-1.27912	0.580027	-0.321105	0.540173	-0.116566	-1.01963	-1.04923	-1.58768	-1.22634	0.113284	0.565502
HEXB	0.497724	-0.374324	-0.312485	-0.804188	0.728174	-0.327469	-0.426663	-0.649508	-1.0595	1.33461	0.873489	0.287917	0.816407	0.144403	0.112078	0.943641	-0.393417	-0.733082	-0.199237	-1.12683	-0.901913	-0.256047	-0.526804	0.45001	-1.15966	-0.163892	0.517591	-0.419852	0.0477061	-1.00926	-0.0518797	0.217217	-0.35926	0.446312	-0.415062	-0.58757	-0.813586	-0.78352	-1.54874	0.187478	-0.699527	0.0390091	0.217943	-0.0267289	-1.32835	-0.88462	-1.03059	-0.27011	0.853793
CTSL	2.66366	0.788854	-1.5143	-1.13308	1.67177	-0.71211	-0.178855	-0.813575	-1.72297	1.70811	0.56845	0.752871	0.255513	0.188634	1.3913	0.27336	0.00900606	-1.16386	-0.631002	-1.91603	-1.83385	-0.160487	-0.415863	-0.160896	-0.648317	1.09096	0.68425	-0.0873756	-0.0632592	0.157763	0.757523	-0.0580065	-0.0860385	0.653177	1.00104	-0.477615	0.157012	0.499391	-2.11057	0.294168	0.19973	1.05434	0.337258	-1.31573	-0.0319677	-0.610518	-0.595014	-0.120297	2.14175
PFN1	-0.109508	0.811744	-0.351964	-0.615859	0.930822	-1.01017	-0.082791	-0.173072	-0.222252	0.361636	0.122881	-0.149534	-0.415364	0.206565	-0.603238	-0.667769	-0.6268	1.53145	0.788118	-0.106714	-0.550953	0.40872	-0.725425	0.341377	0.222684	0.963534	0.429413	0.421293	-0.6973	0.463206	0.237481	0.159477	1.40218	0.640382	1.93573	1.35956	0.87658	0.918561	1.22046	-0.63565	0.15772	0.784682	0.542397	-0.0804086	0.519647	1.23147	-0.212116	1.04134	0.919481
BPGM	0.271506	0.579105	-0.0748229	0.183436	-1.00315	-0.326373	0.935936	1.49634	-0.516735	0.0223478	0.551808	-0.451255	0.881355	1.99183	-1.08667	0.566124	-0.900409	-0.0285888	-0.869878	-1.68071	-0.818036	-0.25875	0.922776	-0.544233	0.754626	-0.951653	0.834239	-0.395381	-0.065493	-0.0217919	-0.201205	0.791886	-0.276306	-0.935485	0.0984066	-0.142378	0.0346859	-0.802468	0.242271	-0.550055	1.24806	-0.607646	-0.885235	-1.08873	-0.93161	-0.874549	-0.778501	-1.11402	-0.275131
APRT	-0.147648	1.4241	-0.918783	0.434478	1.84975	1.37278	1.38554	-0.410995	1.03146	0.810284	0.357004	-0.106443	0.246328	0.891643	0.436524	1.55037	1.21951	0.149145	-1.01732	-0.659091	-1.06792	-0.323494	0.128887	-0.752547	-0.940529	-0.694722	0.385499	-0.358778	-0.0862659	-0.603518	1.01626	-0.1396	-0.164615	-0.187999	-0.759783	-0.615621	0.733759	-1.67377	-1.14188	1.59656	0.170222	-0.268269	-0.609115	-0.214376	-0.590716	-0.40637	-0.453002	-0.865029	-0.136868
EPRS1	-0.358353	-0.531267	1.09946	0.0229525	-0.321198	-0.177873	-0.411796	-0.436934	0.218723	-0.473944	-0.360577	-0.796246	-0.584628	0.530384	0.872865	-0.238784	-0.867892	-0.528986	-0.0100287	0.048106	0.887576	-0.358229	0.395936	0.631252	-0.339609	-1.94281	-0.179725	0.0752992	-0.248243	-0.757766	-0.750627	-0.162441	-0.717855	-0.833485	-0.916636	0.307592	-1.1826	-0.13762	-0.9371	-0.570192	-0.496745	-0.0012902	-0.532652	0.11121	-0.425177	0.0943364	0.138692	-0.598229	-2.02168
CTSB	-0.222534	0.823309	-0.460266	-0.962883	1.6553	-0.972659	-1.11596	-0.174209	-0.796792	1.64426	0.809733	1.90077	-0.0799237	0.03432	-1.04323	1.23586	0.119329	-0.162056	-1.21835	-0.738355	0.450431	-0.332459	0.404708	0.517321	-0.185686	-0.261227	2.25275	-1.50119	0.97324	-0.141427	1.77996	-0.374344	-0.044136	0.55461	-0.0882698	-0.687519	-1.06849	0.917392	-2.19169	-0.460255	-0.674807	2.16172	0.254779	-0.765676	-0.823629	-1.92327	-0.652515	0.856474	-0.0182358
LDHC	1.13552	-0.977891	0.392518	0.481373	-1.51348	0.130345	0.331521	-0.313927	-0.0508178	0.378985	-0.961096	-2.08139	-0.826384	-1.61398	0.753486	1.84943	0.555801	0.980367	0.399286	1.03369	-2.48105	0.674041	-1.67594	1.56366	-0.25003	1.08728	-0.643207	1.66979	0.42257	-1.36192	-0.616865	-0.354982	-0.582708	0.0557423	0.641143	-0.260395	1.39504	0.745489	0.435954	-0.259817	0.606063	-0.0922441	0.472566	1.98795	0.38836	0.816271	1.36792	0.470101	-1.85162
HSP90AA1	0.237665	-0.459521	-0.835907	-1.14451	-0.0507158	0.111639	-0.574429	-0.526308	-0.348814	0.596842	-0.47741	-0.599614	-0.526603	0.118374	0.521556	0.347555	-0.586691	-0.363487	0.736768	0.581122	1.04448	-0.620126	-0.597032	0.248363	-1.05188	-0.139388	-0.21031	0.00551868	-0.293437	-0.353488	-0.850899	-0.0278875	-1.00916	-0.201227	-0.572331	0.659237	-0.717576	0.706687	-0.462784	-0.882409	-0.459791	-0.964768	-0.4888	-0.0449667	-0.653652	-0.131525	-0.668106	-0.661392	-0.126582
GALT	-0.297317	0.987315	-0.734117	-0.198869	0.75925	-0.11226	-0.41568	-0.0744135	0.61495	-0.561306	0.994664	-0.261343	-0.0103034	-0.0666568	-0.167304	-0.377203	-0.0870326	1.04521	1.07254	-0.772551	0.0940924	0.937862	0.446288	-1.12007	-0.594351	-0.103255	0.203295	-0.0603808	-1.10417	0.475334	0.540243	-0.474049	0.884478	-0.210783	-0.264983	-0.715547	-0.184418	-0.883389	0.0571971	1.4184	0.933067	0.0583111	0.822161	-1.23913	0.196214	-0.610693	-0.701476	-0.589361	-0.0945974
HNRNPC	-0.478261	0.215687	0.2438	-0.594531	-0.600274	0.27139	-0.826107	-1.19191	0.101241	-0.490047	-0.666055	-0.495335	-0.48394	0.407017	-0.176517	-1.00596	-0.599435	-1.17195	-0.213191	-0.189828	0.281159	-1.3464	-0.173728	0.612273	-1.69041	1.00979	0.118481	-1.12973	0.243589	-0.775124	-1.0807	-0.959535	-1.51463	-0.37841	-0.878288	-0.962293	-1.29111	0.036463	-0.154758	0.0478419	-0.634603	-0.694768	-0.613333	0.292679	-0.277305	-0.328656	-1.19051	-0.256693	1.50419
UQCRH	0.970208	0.778107	-0.134698	-0.819308	0.31594	0.593148	0.374155	0.888107	-0.733049	-0.698049	-0.387227	-0.284535	-1.12178	-0.572752	-0.151981	1.88376	0.0700484	1.56105	0.426709	-0.812935	-0.925859	0.84572	-1.26439	-0.912544	0.0831062	-0.0849051	-0.541455	1.86653	-0.9533	0.10636	-0.473274	-0.242707	0.0573857	1.07939	0.278535	0.105199	0.375129	0.0206557	-0.242173	0.128287	-0.560691	0.124782	0.794975	-1.27381	-0.315304	-1.57173	-0.293431	-0.125855	-0.0243114
LAMB1	-1.91166	-1.5509	-1.16489	-0.215345	-1.02307	-1.07103	-0.813476	-0.893373	-0.709604	0.817786	-0.642061	0.556867	-0.987131	-0.0487914	0.340254	-0.384499	-0.4943	-0.632089	2.10543	2.1294	0.0630855	1.7003	-1.1058	0.415737	1.57985	-0.437339	-0.137961	1.33968	0.0320123	0.524909	-0.0620493	1.93901	1.55355	1.85502	1.97697	2.60143	0.712843	1.38018	0.0425511	-0.95599	0.545673	1.11606	0.462073	-0.259256	0.349611	0.00811738	1.27458	1.8429	-0.369383
LYN	1.22022	-0.193257	0.394732	0.332974	0.499975	-0.948021	-0.0910809	-0.606842	1.87521	1.23833	1.27702	-0.489774	1.09521	1.79709	-0.363629	0.0655004	0.309266	-0.815414	-2.10028	-0.271512	-0.363014	-1.12169	1.28544	-0.650052	-0.416514	-0.105792	1.21717	-0.383058	0.781144	-0.458878	0.517353	-0.765528	-0.293256	0.346157	-0.76985	-2.36119	-0.368309	-0.674157	-0.626673	-1.13147	-0.304492	-0.094801	-0.217371	0.962515	-0.366804	-0.558245	0.33616	-0.210808	-0.676247
TPM2	-0.593122	-3.18173	-0.391253	-0.64613	-2.24436	-1.71179	0.47591	3.52489	-1.52173	-2.29768	-0.767254	-1.25676	-1.37681	-1.68043	-1.61135	0.897902	-2.77782	4.81553	4.24614	3.42027	0.0675643	3.19857	-2.12085	-1.11181	2.79418	0.602021	-2.08043	0.774411	-2.1249	4.28116	-1.97935	1.24326	2.03318	1.56893	4.88335	2.45504	1.59719	4.6285	3.45564	-0.169394	3.22946	1.55708	2.94355	2.34059	3.27015	1.93147	1.55255	1.06368	-1.38571
FH	0.782838	-0.900209	0.130828	-0.631365	-0.349463	-0.526794	-0.208415	0.616327	-0.467477	0.0563812	-0.902702	-1.15256	-0.26885	0.258251	0.919463	0.808363	-0.702788	0.0594266	0.827847	0.261038	-0.821559	0.380869	-0.3349	-0.474565	-0.636692	-1.46529	-0.559856	1.75517	-0.689831	0.127032	-1.13015	1.30938	-0.107623	-0.486576	0.00628347	0.353567	-0.171441	-0.671327	0.497901	0.492017	-0.502886	1.67087	0.582324	-0.607413	-0.0538679	0.774724	1.13078	0.683127	-1.29643
THBS1	2.115	0.793259	1.24485	0.606626	-0.711842	-1.43765	2.30782	3.42833	1.96412	1.07286	-1.48252	-0.0909936	0.159853	1.47653	-0.638627	1.10853	-1.49474	-0.0951478	0.920673	1.8278	0.0978518	0.00965605	-0.671597	-0.824602	1.67894	0.856692	0.460984	-0.0816825	-2.16102	0.994221	4.25381	3.13491	2.46315	1.06885	1.0427	0.896989	1.50502	0.965877	0.471098	-1.45405	1.72424	3.06258	-0.697447	1.96641	-0.206565	1.63527	1.83948	1.45341	-1.12884
RNASE1	-0.162564	1.37409	-1.31483	-0.666267	-1.80475	-1.72093	1.22396	-0.16407	-1.05512	1.77912	3.83294	1.61768	3.74344	-1.09921	-0.231388	-0.841592	-0.18395	-0.15898	-0.760014	0.545239	-1.15968	1.78012	2.50899	-0.745064	0.635709	-1.17542	1.1352	-0.462225	-0.651092	0.986614	1.31465	1.96175	1.58538	0.122558	0.342247	1.10006	0.290758	0.765513	-0.992607	-1.36821	1.3205	0.347229	-0.81893	-0.30165	0.644259	0.774236	3.69171	-0.000864382	0.801459
SP1	-1.33738	-0.153378	-0.669736	-0.19218	-0.0545892	0.274825	-0.41881	-0.0404193	0.493215	-0.15054	1.06892	0.691129	-0.495622	-0.0786611	0.561727	-0.693913	0.181914	-0.107153	0.0731016	-0.0952351	-0.578242	-0.182431	0.08157	-0.972069	0.0215233	0.147007	-0.474333	-0.756531	-0.49941	-0.126815	0.346125	-0.359598	0.321078	-0.433634	-0.106177	-1.41501	0.735436	0.155325	0.0951865	0.37232	-0.395708	-1.05919	-0.356927	-0.772192	0.063233	-0.138237	0.495741	-1.28419	1.26926
COL1A2	-0.257801	0.00229208	1.12225	2.49885	-1.88807	-1.37183	4.20846	1.04139	-0.129166	-0.698225	3.38986	2.76007	1.95133	-1.73772	-0.78489	0.531962	-0.305253	0.0960247	0.362264	0.606859	-1.96872	-1.12694	0.934837	-1.504	2.93536	-0.400941	0.66603	0.219297	-1.32407	0.372204	0.903803	-0.74527	0.357374	-1.92911	-0.144209	0.595235	-0.819659	1.36029	-0.878203	-1.26117	0.440892	-2.29447	0.934882	0.262799	-0.0455869	-0.871759	-0.593606	0.514306	-1.60629
ANXA6	-1.25517	-1.10609	-0.984233	-0.458447	-0.428912	-0.90458	-0.111608	0.461274	-1.05782	1.3863	-0.118082	-0.154848	-0.450452	0.326556	-0.513335	0.249361	-0.820625	2.31716	1.48271	1.04114	0.291343	1.5966	-0.144655	-0.86346	0.826236	1.14038	-0.637903	0.840608	-0.624146	1.47043	-0.881593	1.53732	1.58464	0.854199	0.923488	1.99398	1.46646	1.26513	1.52421	-0.293774	1.63464	1.9209	1.03524	0.146366	1.16015	1.58905	1.80532	0.788896	-0.6505
RHOC	0.00665549	0.408213	-0.599664	-0.902193	-0.474385	0.759841	-0.402502	-0.185612	-0.859722	0.0142413	0.275508	-0.237926	-0.556473	-0.10527	-0.959702	-0.527343	-0.614878	0.142684	-0.0943862	-0.358419	-1.38531	-0.514021	-0.0945645	-0.0334716	-0.0989847	0.0905117	0.283027	-0.0701961	0.355311	0.183997	-0.715302	-1.4293	0.204435	0.200092	0.433271	0.241598	-0.111807	0.413245	-0.234178	-0.493023	-0.0691915	0.102456	0.360883	-0.715396	0.262821	-0.109978	-0.320349	-0.686544	1.65242
CD55	2.38961	1.22134	1.35879	1.28602	-0.634209	0.462937	2.47665	0.814649	3.63241	2.35726	1.16223	2.05171	0.720262	0.65913	0.997803	0.584535	1.82185	-0.268947	0.150475	-0.575867	0.129436	0.141582	1.05533	-1.62534	0.166246	0.0699537	-0.93407	0.610066	0.658804	-0.449309	1.89508	-0.0278875	-1.065	-0.901035	-0.572813	-0.0108334	-0.469974	-0.820866	-0.737025	0.268692	0.397661	-0.953284	0.0212182	0.0855	-0.645106	0.47163	0.706851	-0.987458	-0.910367
SERPINA6	1.28958	0.169388	-1.6894	-0.439101	-1.60196	-1.46133	0.162594	0.312306	-1.1688	-0.468414	0.483112	1.43158	4.20847	-1.24133	-1.09884	0.389496	-0.113569	0.173075	0.134691	2.28255	-1.09178	1.38407	-0.293885	-0.697093	1.25499	-0.444893	0.484112	0.673963	-0.22547	1.15918	1.93781	1.2082	0.438364	-0.19207	0.548334	0.870156	-0.357719	0.242824	-0.813837	-0.19639	1.95642	1.70669	1.71436	-0.0225863	-0.442829	-0.187729	0.42181	2.14061	-1.07282
SLC3A2	-0.481653	-0.679698	1.05909	-0.105549	0.580684	-1.45396	-0.48132	-0.350387	1.10783	1.23293	-0.79585	-0.495335	-0.372633	1.11116	3.43847	3.94446	2.81042	-1.39373	-0.748896	0.61454	-0.677264	-0.686336	-0.173378	-0.32473	-0.652216	0.787144	0.0842958	-0.45371	1.37696	-0.8938	0.14919	1.40962	-0.585106	0.106313	-0.972215	-0.468621	-0.631741	0.432531	-1.88605	-1.59596	-0.0873949	-0.00283433	-0.483646	0.356352	-1.02196	-0.370737	0.0607137	-0.227362	-0.722053
GUSB	-0.163808	1.40358	0.455137	0.119777	1.94437	-0.660094	0.175102	-0.331627	-0.833207	1.32141	0.379182	-0.784458	-0.081206	1.02882	0.529464	1.67214	1.03566	-1.01687	-0.601721	-0.345581	-0.119899	-0.108963	-0.285449	0.165726	-0.938498	-1.70172	0.618061	-0.447316	-1.06029	-1.26585	-0.607217	1.07857	0.032432	0.384932	-0.0910579	0.811793	-0.503048	-0.783007	-1.17963	-0.116173	-0.904476	0.432287	0.034527	2.25199	-0.663113	-1.1962	-1.16794	1.34994	-0.207984
PFKM	2.21798	-0.415983	-0.173976	-0.368985	0.0913913	1.65533	-0.729257	3.73784	0.738264	1.19929	-1.45683	-0.912342	-0.870789	-0.700391	1.7663	1.11147	0.41786	1.33362	-0.142281	-0.0184222	1.15526	0.423029	0.619984	0.770843	-0.601008	0.657334	-0.98605	0.842563	-0.101468	-0.028466	0.0156115	-0.428668	-0.524176	-1.0856	0.222324	0.365088	1.06039	0.894124	1.57121	-0.27882	0.445303	0.171917	0.73438	0.483485	0.773414	-0.136548	1.46375	0.361697	-0.904966
HSP90AB1	-0.561948	-0.101034	0.407385	-0.734448	0.415847	0.770083	-0.519856	-0.0241234	0.0877424	-0.0877455	-0.227635	-0.94534	-0.387667	1.10937	0.831253	-0.667609	-0.923689	-0.695056	-0.427684	-0.702052	1.04595	-0.879067	-0.00783865	0.72882	-0.71842	-1.43333	-0.113252	-0.020234	0.312735	-0.668396	-0.90453	-0.824489	-1.1758	-0.211314	-1.19167	-0.74534	-2.08907	-0.295868	-1.14324	0.117696	-0.859158	-0.652506	-1.28594	1.44938	-1.03699	-1.36351	-1.15783	-0.252339	-0.339624
SRPRA	0.234092	0.394687	1.14455	0.111177	-0.283505	0.634167	0.955017	0.840791	0.332346	0.0640574	-0.848361	-1.8371	0.571326	0.47403	0.211326	-0.565965	-0.00450933	-0.652489	-0.447309	-0.78938	2.56648	-1.11975	0.692704	0.0919069	-0.575718	-1.2505	0.566733	-0.496565	0.172235	-1.21451	0.0656574	-0.434311	0.290994	-0.428302	-1.38859	-0.712693	-0.0525908	-0.245885	-1.13995	-0.261022	-0.782344	-0.361887	-1.06865	1.22292	-0.39563	-0.507181	0.357127	-0.54169	-0.646917
MMP2	-0.779497	-1.07367	0.0422587	0.932244	-1.93914	-0.354343	1.45724	-0.212844	-0.707037	0.979013	2.38415	-0.543484	1.65088	-0.691875	-0.457911	0.449306	0.601065	-0.957516	-1.16529	1.06147	-1.62592	-0.582188	-0.13054	0.0384971	1.08622	1.23465	0.770718	-0.287377	1.68905	-0.885497	0.0414088	1.01027	-1.26626	-1.13704	-1.03967	-0.817379	-1.73876	-1.33231	-1.06098	0.150737	-0.846805	-0.801649	-2.07541	1.05828	-1.1992	-1.93129	-1.09013	0.322732	1.06826
SOD3	-0.673559	-1.21112	-0.863451	2.26846	-1.96568	-2.28401	1.89941	-0.0906595	-2.16428	-1.71323	-0.153281	0.290055	0.0306176	-2.09822	-0.338502	-0.0609854	0.481285	2.60854	0.515232	4.03736	-0.420675	3.0675	0.681779	-0.9013	2.12477	1.15607	-1.87183	3.64863	-1.86146	4.78244	-0.914783	1.73449	5.63034	2.66025	5.01214	2.91946	3.98462	1.20362	3.65816	1.00595	3.68745	2.45523	3.74306	-1.22027	1.76322	3.76819	2.73037	2.82424	0.602127
CTSG	-1.06473	-0.780023	1.73539	3.36958	2.54018	1.70006	2.37041	0.891614	0.669987	5.18669	4.02127	-0.373333	2.95814	3.02451	-1.64919	-1.41307	1.87327	0.100277	-0.334411	-1.24212	1.38472	2.33579	1.39037	-2.85234	0.0870047	-0.446182	3.13857	1.1931	-2.19036	-0.0694276	3.50229	-0.905673	0.0701889	-2.65347	1.66785	-1.91658	0.667111	-1.4414	3.0102	-1.27028	0.076754	1.09344	-1.16421	-1.46391	-0.0462652	-0.174262	2.94845	-1.85763	0.147786
HMBS	0.00393784	1.14755	0.320731	0.11493	0.911125	1.53779	0.0929719	0.52884	0.431776	-0.648947	-0.84671	-0.596761	-0.515792	2.39533	0.0713684	0.0588319	0.876649	-0.659061	-0.384147	-1.04074	0.184911	-1.24239	-0.342616	1.02208	-0.700969	-1.19344	-0.461811	-1.30531	0.221137	-0.774532	-0.407774	0.0958457	-0.551558	-0.886817	-0.135193	-0.944526	-0.399754	-0.9923	-1.43729	0.815424	-0.341087	-0.395458	-0.207781	0.222868	-0.514558	-0.382947	-0.183112	-1.08106	0.454019
MME	-2.83672	-1.61719	-1.32628	-0.60771	2.23139	-2.0405	0.378414	-1.01685	-1.89041	1.63422	1.69479	-0.677603	-1.10052	-1.70576	0.625942	-1.59915	-1.27198	0.269659	-1.84691	0.441488	-1.42485	0.422319	4.70561	1.52909	-0.641277	-0.955177	1.58756	-1.34129	1.8512	-0.506403	-0.04092	0.00640066	-1.49244	-2.49051	-0.225934	0.400395	0.624005	-1.65218	-1.70818	0.193835	0.104059	-2.28519	-1.84731	-1.63591	-1.59223	0.0727156	-0.549529	-2.5652	0.722487
PDHA1	2.20622	0.515615	0.406671	0.0803012	0.444031	0.454319	-0.161816	1.53588	0.0668008	-0.848889	-0.967641	-1.56844	0.14234	0.472989	0.832949	-0.435905	0.340429	0.152384	0.266821	0.286503	1.05715	-0.322537	0.184765	0.636988	-0.117352	0.0717324	-0.333477	1.22268	-1.20733	-0.126841	-0.198913	0.0136889	0.650546	0.306247	-0.101192	-0.946021	0.258449	-0.379742	0.946928	0.129866	-0.785286	0.36838	0.0819489	0.308516	0.80901	0.325513	1.08142	1.12457	-0.0258639
PLEK	-0.815646	-0.0223046	-0.745195	-0.0563258	1.11283	-2.14443	-1.22005	-0.610483	0.463263	1.35783	1.70118	0.0408592	0.706354	-0.181045	-1.33596	-1.29981	-1.49465	-0.991302	-1.23456	-0.546751	-0.982025	0.636087	1.4321	-0.855794	-0.202414	-0.393109	1.36115	-1.24075	0.746546	0.0085222	1.63655	0.428621	-0.164845	-0.843155	-0.684579	0.619515	1.20962	-0.891321	-1.03778	0.0596884	0.805001	0.875405	-0.520421	-1.34649	-1.34323	-1.41793	-0.599267	-0.224778	0.573996
CD14	0.473049	0.292259	-0.81311	-0.732124	2.61667	-2.95408	-1.22287	-0.304851	0.872644	1.11186	1.28748	1.53604	1.35838	-0.822715	-1.6193	-0.422185	-0.860631	-0.227582	-1.19547	-0.351518	-1.56627	0.62335	1.09674	-1.04552	-0.26371	-1.79524	1.32649	-0.479866	-0.237426	0.220285	1.76194	0.26983	0.832274	1.46849	-0.0754081	-0.748649	-0.307211	-0.615758	-1.1781	-0.819774	0.295936	1.22442	0.102298	-0.899221	-0.929819	-0.459379	0.00967182	0.814804	0.88476
COL4A2	-0.915167	0.329449	-0.159861	1.28103	-0.224233	-1.4384	0.533465	-0.829987	-0.169092	-0.40515	0.506697	0.474465	-1.23511	-0.723436	0.389798	0.559844	0.0888753	1.36671	2.57973	3.98022	1.04834	2.93268	-2.02336	-0.630345	3.17571	2.82116	-0.247647	1.27687	-2.30027	2.37855	0.458771	1.06289	2.17292	2.61312	2.35658	2.19814	1.79569	-0.293349	2.68604	-1.10035	1.31165	3.07875	1.42108	1.5907	2.66307	3.04585	1.91704	3.40068	-0.352008
CYC1	0.854175	1.06041	0.420762	-0.0894929	0.0151638	0.683563	0.0287082	1.00918	-0.0123696	-0.526615	-0.500057	-0.439928	-0.122649	0.896941	-1.29727	1.45503	0.717363	0.478394	-0.310939	0.152678	0.44943	0.465167	-0.511141	-0.538376	0.234457	-0.0765621	-0.383622	1.86963	-0.00386615	-0.408106	-1.33939	-0.469927	0.324835	1.02778	-0.1313	-0.219798	0.0763463	0.36944	0.929461	-1.01087	-0.759266	1.14994	1.00086	0.20673	0.592505	-0.455401	1.1615	-0.0962612	-5.56273
PTPRC	-0.775433	-0.299678	0.393735	1.03489	0.755649	-2.09022	0.606758	-0.00116086	0.74402	2.56531	1.78411	0.470605	0.114197	1.00019	-1.41247	0.00052165	-1.53854	-0.5778	-0.79618	-1.25648	-0.537791	0.705183	1.53158	-0.746396	0.200275	-1.43657	1.35185	-0.290081	1.06036	0.445871	1.0591	0.164296	0.825544	0.122135	-0.126891	-1.12934	-0.681044	-0.531934	-0.571806	-1.625	0.0329409	1.73573	-0.100141	-0.827345	-0.3171	-0.25467	-0.426723	-1.31364	0.316159
SNRPB2	-0.557494	-0.702048	0.475443	-0.0857682	-0.0311419	-0.00275841	-0.330268	-0.234584	0.18491	-0.053237	-0.493342	-0.0743217	-0.590077	0.904254	0.421164	-0.893233	0.621299	-0.0775008	0.107077	-0.639332	0.0861548	-0.974419	-0.833012	0.270628	-1.08259	1.17458	-0.140581	-0.556746	0.265912	-0.432568	-0.326764	-0.435371	-0.264371	0.39204	-0.229178	-0.306576	-0.149594	-0.387376	-0.641086	0.678353	-0.691227	-0.471912	0.057486	0.0223031	-0.511202	-0.0804789	0.00918816	-0.216408	0.910374
MELTF	1.34348	-1.53856	-2.27264	-1.1904	0.169642	-1.08583	-1.13833	-0.902795	-0.415771	0.697101	1.81298	1.17928	0.4948	-1.95211	0.321029	1.61998	1.64489	0.114544	-0.72844	1.71694	1.52758	-0.839134	3.10823	-1.46078	0.621201	0.594491	-2.1178	3.28983	0.924299	-0.228095	-2.80655	1.82514	-0.904713	1.91784	0.431663	-0.0855018	0.11338	2.47948	1.07128	0.911681	1.09108	-0.249606	3.07662	-0.238388	-0.455239	2.33905	0.71979	0.0747668	-2.4251
MYL3	4.39985	-2.1979	0.927946	1.83904	0.713073	1.89097	2.25365	8.15788	-2.40845	-1.44545	2.36051	-2.23251	1.21083	0.986255	-0.256481	5.36858	-0.256079	-0.0283336	-0.585425	2.61023	-0.14259	-0.753395	-1.65407	-4.1316	-1.90854	0.300235	1.81124	-3.00896	0.956359	2.14161	-0.0277221	-1.3393	-0.284854	-1.53762	-1.22156	4.56257	-0.736114	-2.32381	1.02175	-2.58963	-1.56654	-0.903774	-0.755307	3.3588	-1.19534	1.80913	-2.13606	-2.883	1.25246
CFH	-0.216477	0.763184	0.350968	0.227986	-1.21134	-1.53954	0.263143	-0.228388	-0.333199	-0.283057	0.360588	0.221094	3.1822	-1.12931	-0.77274	0.860006	-0.271252	0.211435	0.293461	2.0011	-0.876007	0.45998	-0.937451	-0.504967	1.71551	-1.01365	0.328196	0.799077	-1.20509	0.827597	1.89873	1.17461	0.17326	-0.609533	0.122571	1.06671	-0.350744	1.10476	-0.264583	-1.85277	2.61034	1.24235	0.430369	-0.0702055	0.110099	-0.0306241	0.686216	1.59155	-2.15838
SNRNP70	-0.451494	0.588603	-0.538721	-0.893264	0.15885	0.704417	-1.17897	-1.21544	-0.594336	-0.492898	-0.561648	0.100969	-1.19489	0.315628	0.0423288	-1.25039	-0.0194156	-0.769168	0.602799	-0.345512	0.982606	-1.06178	-1.43635	0.53828	-1.29187	1.18718	-0.511321	-0.702971	0.0806942	-0.751893	-1.62064	-0.362001	-0.847235	0.722231	0.0190601	-0.707689	-0.583361	0.163297	-0.364651	1.46553	-0.672352	-0.461697	0.421735	0.188571	-0.000637109	-0.0132476	-0.637299	-0.0192531	1.44791
FCGR3A	-0.583179	0.411702	-1.98632	-1.6094	2.49339	-4.22302	-1.05792	-1.47618	-1.34919	2.67633	0.88963	1.0464	0.374318	0.139026	-1.91367	-0.252836	-2.01635	-1.52847	-1.74635	-0.4086	-0.859166	-0.209814	0.0338834	-0.874783	-0.562602	-0.754238	1.83214	-0.294611	0.405022	0.0375882	1.57424	1.00229	-0.194116	0.521625	-0.133712	0.13283	-0.0011582	0.427693	-1.76258	-1.2247	0.424563	1.71958	0.296472	-1.1074	-1.16907	-0.0320809	-1.1168	-0.899608	1.18815
ITGA5	-2.31154	-0.860954	-1.06511	-0.879909	-1.44885	-2.03011	-1.17811	-0.748643	-1.36179	0.445681	1.16459	-0.307057	-1.29743	0.455961	-2.48713	-1.30409	-1.68935	3.59455	2.73065	0.211932	-1.85736	2.10311	-0.646875	0.476004	2.095	2.17646	-0.693066	1.91495	0.792635	2.26997	-1.4753	-1.12022	1.90099	2.51676	3.18516	1.29777	2.6947	1.86219	3.22045	-0.840025	3.00571	4.43075	-0.601897	-1.15419	2.87213	2.56651	2.24128	1.03524	0.518585
NFIC	-1.33656	-0.763844	-0.70947	-0.19186	-0.870464	0.295235	-0.264931	-0.825162	-0.586432	-0.862253	-1.03012	0.0704237	-0.266462	-1.83535	-0.204357	-2.28191	-1.42734	-0.028614	-0.699865	1.2695	0.197818	0.443584	0.180031	0.373541	0.206548	2.36787	-0.272178	-0.55138	0.759894	0.38469	-1.17226	-0.233497	-0.463789	-0.69275	-0.600025	0.316849	0.523375	1.34382	0.542819	0.160115	0.0610825	0.382292	0.804492	-0.233084	0.873402	1.02934	0.977628	0.46772	0.197608
VIM	-0.788855	0.244462	0.791615	0.993824	0.224805	-1.37032	0.411643	0.360172	0.0955348	-0.901845	1.3437	0.395212	0.301407	-1.03322	-1.02048	-1.05943	0.356359	-0.889195	-0.667389	0.684969	-0.977681	-0.521194	0.55025	1.00588	0.316704	0.366697	1.3582	-0.855771	-0.52844	0.410255	0.0951041	-1.10218	-0.703414	-0.896175	-0.0688777	0.0659752	-1.30467	-0.0859176	-0.32295	-1.11559	-0.479386	-1.05751	-1.25305	0.491364	-0.043173	0.868029	-0.923648	0.474246	-0.128982
SERPINF2	0.918074	1.95613	-1.0335	-0.100819	-0.804445	-0.893185	0.884575	0.440553	-0.316269	-0.610993	0.627589	1.28303	2.1345	0.211913	-0.656792	0.953906	-0.917796	-0.213379	-0.0888504	2.03983	-1.31691	1.34698	-1.9767	-1.00538	1.23418	-0.345158	-0.723853	0.780814	-1.39101	0.890585	2.03192	1.33694	0.0594803	-0.413172	-0.250756	0.830796	0.274863	0.247116	-0.698261	-1.02908	2.43896	1.39925	0.941876	-0.28284	-0.718576	0.245262	0.620931	1.95126	-1.87802
RPS17	0.374482	0.803719	0.301977	-0.324332	1.56965	0.665606	0.701933	0.298386	0.622841	0.486924	-0.797076	-0.616229	-0.173712	0.700841	0.278773	-0.698569	1.49655	-0.693262	-0.846676	-0.533032	-0.815778	-0.707169	-0.256889	0.889447	-1.79234	0.30171	0.805169	-0.469872	0.433239	-1.56278	0.412162	-0.699408	-0.172965	-0.0633726	-0.808246	-0.552873	0.508532	-0.741498	-0.779799	0.142754	-0.963457	-0.356034	-0.434566	0.715477	-0.394478	-0.514493	0.129051	0.0308883	0.901266
KRT19	-0.847497	3.08219	4.42911	5.27258	-0.000105355	9.25814	4.33235	5.32572	0.617006	1.48183	-0.200133	-1.95618	1.2419	0.149757	-1.83006	0.459136	-0.798368	-0.807784	0.399222	-0.503617	2.13615	1.88494	0.04682	-1.40367	0.867085	-0.322822	-0.0230394	-1.53339	0.696914	-1.11133	-1.04593	1.82911	-4.26402	0.611047	-0.596821	1.86777	-1.17816	-0.218922	-0.680369	1.21356	0.90056	-0.982999	-3.16322	-2.1287	0.913559	0.949351	-1.14798	-0.465219	-1.73169
GNAI3	-1.3676	-0.993785	-0.0626538	0.230771	-0.466025	0.801679	-0.300811	-0.945904	0.455405	0.647193	0.279346	-1.1538	0.294513	-0.0860395	0.388413	-0.131948	0.110009	-0.881498	-1.65572	-0.737006	-0.362903	-0.709981	0.798243	-0.0970883	2.02565	-0.732438	1.36727	-0.775865	0.0163114	-0.837094	-0.027523	0.369873	-0.0248526	0.0525335	-0.820228	-1.68556	-0.352685	-0.221651	-0.431402	-1.67586	-0.611704	-0.133206	-0.439174	-0.668895	-0.615569	-1.32328	-0.179101	-1.2328	0.751764
ANXA5	-0.857455	-0.116457	-0.544126	-1.02818	-0.951098	-1.39563	0.369983	-0.291958	-1.31869	0.482085	1.23488	0.590254	0.0115928	-1.33178	-0.55167	1.35282	0.326276	1.35815	0.47468	0.349782	-0.0250206	0.448396	-0.390491	-1.04945	-0.0629632	0.14031	0.148669	0.201784	1.01215	0.6135	-0.659733	0.137677	0.330523	-0.0454295	0.486171	0.287779	0.341236	-0.00105932	0.472466	1.46261	0.599016	0.0441476	-0.343044	0.221948	0.700064	0.546083	0.0492435	-0.485638	1.26539
KRT16	0.463099	0.495246	1.64718	7.56051	-0.0576832	-0.0915767	6.39556	1.02973	0.52393	0.299196	0.643453	1.13281	1.18936	1.88523	-0.920396	-1.6352	-1.13852	0.166953	-0.456577	-0.832211	0.440117	-0.140838	0.950061	-1.90086	1.8588	-0.714391	2.04144	0.292999	-0.546136	0.0679937	0.209431	-0.757785	0.603565	0.469205	-0.177901	-0.986512	1.0441	-0.672276	-0.90685	-0.592531	0.153534	-2.44878	0.360698	-1.67394	-0.940638	-0.864804	-2.10129	-0.0153253	-1.01291
RPSA	0.205472	0.569077	0.628275	0.646912	1.4147	0.748161	0.241171	0.249474	0.60363	0.553713	-0.287607	-0.464312	0.339999	0.829212	-0.0297998	-0.518139	1.23906	-0.640039	-0.810079	-0.435881	-0.272814	-0.818736	0.000489954	0.752814	-0.903832	0.204595	0.688339	-0.590883	0.504422	-1.40707	0.44201	-0.849099	-0.477703	-0.122651	-0.916167	-0.606045	0.403953	-0.883389	-1.27858	-0.10811	-1.11422	-0.296925	-0.690509	0.816246	-0.599295	-0.654521	-0.164049	-0.202102	0.135655
CD63	2.39482	-2.82287	-0.681309	-0.288035	0.0958427	-1.46088	-1.07206	-1.21801	-2.3244	2.91306	1.29264	-0.252416	1.18639	-0.21216	1.40953	3.72053	0.666358	-0.640938	-0.885653	-0.845405	-0.598263	-0.287748	-0.159683	-0.536991	0.313508	-1.25302	2.00675	1.09855	0.177981	-0.754217	0.623167	-0.319072	-0.333474	-1.26937	-0.684588	-0.284743	-0.03567	-0.496011	0.171646	0.582799	-0.533094	0.817143	-0.175878	-1.65684	-0.902867	0.019273	0.267312	-0.849426	0.426865
SNRPA	-0.360822	0.0826804	-0.390014	-0.178348	-0.133887	0.692868	-0.361774	-0.906732	0.0835103	0.142978	-0.303581	-0.34325	-0.253362	0.709094	-0.196042	-0.581276	0.405815	-0.151177	0.641525	-0.281308	-0.0888183	-0.418501	-0.774122	0.477596	-0.971454	0.827899	0.171842	-0.392557	-0.300341	-0.786171	-0.394026	-0.12812	-0.326813	0.562716	-0.230295	-0.394382	0.0969756	-0.0272644	-0.460392	0.795626	-0.44334	-0.898652	0.0219145	-0.120677	-0.0108945	0.256492	-0.166713	0.320084	0.73232
ENO2	1.6648	-1.45033	-1.56004	-1.56387	0.415847	0.00616526	-1.37051	1.20732	-1.63244	-0.0285951	-1.1684	-0.72549	-1.33334	-2.7713	-1.25528	1.69537	-1.33225	1.65582	2.13661	2.24172	1.41899	1.69807	-1.25336	1.10673	0.828519	2.34691	-0.983946	0.792701	1.11764	2.55454	-1.43904	1.89746	1.7579	2.47377	2.99125	2.79357	1.78105	2.92683	1.36963	-0.443582	2.83609	-0.00931137	2.24935	2.30952	1.20699	1.88061	1.43935	2.62475	-1.12862
ACAA1	0.915461	0.858187	0.513021	-0.208948	0.32899	0.193783	0.945813	0.63416	1.24607	0.119631	0.0254916	-0.124848	1.28351	-0.338764	0.634895	0.00955527	-0.019182	-0.278851	-1.29508	-0.423012	-0.536799	-0.169521	1.37145	0.608988	-0.0401915	-0.564678	1.55882	0.512804	-0.556629	-0.795114	1.15827	-0.893193	2.55124	-0.461476	-0.342056	0.257412	-0.0147627	0.261611	0.0151101	-1.11196	-0.186335	0.85331	-0.764509	0.476186	0.68367	0.286701	1.0119	0.0823347	0.294492
SRP19	0.392613	-0.513478	-0.648117	-0.523305	0.223801	-1.09128	-0.855137	-1.05044	-1.37418	0.235667	0.117896	-0.141602	-0.239992	0.340066	-0.414158	-0.424538	-0.428294	-0.181784	0.259746	-0.268196	-1.74357	-0.295783	-0.933081	0.553222	-0.763717	1.08794	-0.24957	-0.608844	0.00411392	-0.0828407	0.113142	0.187777	-0.219635	-0.282524	0.25243	0.597458	0.758115	0.590237	-0.484228	1.11382	0.164569	-0.209529	0.133141	-0.422079	0.289963	0.894155	0.423309	-0.402491	0.680466
GSTP1	-0.858402	-0.300076	-0.687424	0.483712	-0.0559197	0.0848353	0.274482	-0.55332	0.285121	-0.359543	0.156626	0.534482	0.164397	-0.638269	-0.653504	-0.285582	-1.34963	1.06718	0.915781	-0.0640972	-0.219799	0.372574	0.0498593	-0.40807	-0.43581	0.32366	-0.604626	0.839336	-2.51555	0.774967	-0.00419039	-0.604173	0.559112	-0.190018	0.7399	-0.354324	0.388483	0.519211	0.303563	1.75901	0.959799	-0.235156	0.54391	-0.13162	0.282577	-0.243459	-0.143092	0.0193368	-0.26851
SNRPC	-0.512725	0.312523	-0.673422	-0.837719	-0.164046	0.0849067	-0.86033	-1.14872	-0.607979	-0.917167	0.185886	0.382737	-0.727909	0.22513	-0.112953	-0.938662	0.449599	-1.12837	0.15549	-0.855006	-0.455263	0.240062	-1.34451	0.350005	-0.792142	0.776473	-0.14404	-0.490178	-0.817555	-0.251453	-0.521192	0.569646	-0.493982	0.501035	0.0926509	-0.167755	-0.519851	0.263262	-0.649212	1.37062	-0.214678	-0.879964	0.453989	0.330982	-0.738045	-0.136548	-0.713715	-0.266436	0.340986
LGALS1	-1.99153	0.264368	-1.87565	-1.1681	-1.0008	-0.691749	-0.586772	-0.630463	-2.47058	-0.291076	0.31658	0.426207	-0.925768	-1.74698	-1.67635	0.3498	-0.929641	1.32099	0.834811	-0.654914	-1.51984	1.82013	-1.85084	0.230579	0.852613	0.479035	0.820015	0.591372	0.430251	0.947706	-0.758139	0.685505	0.921684	-0.562688	1.01851	0.215222	0.453923	0.752791	0.0274563	1.42111	0.856042	-0.149272	-0.0301539	0.916657	0.0768185	-0.420749	-0.563427	-0.663149	0.00370482
QDPR	-0.370824	-0.391818	-0.950203	-0.250868	0.603635	0.560172	0.0760272	0.835237	-0.789748	-0.485868	-0.489242	-0.0860617	-0.0998898	-0.146376	0.755648	1.02141	0.202372	0.698697	-0.720984	-0.452164	-0.89438	-0.361142	0.0313375	-0.40122	-1.11143	0.487045	0.400843	0.262101	-0.256687	-0.733624	-0.343626	0.177429	0.799751	-0.896222	0.33074	-0.901733	0.128018	-1.70469	-0.150667	0.261464	0.279727	-0.553023	-0.441381	-0.701437	-0.421596	0.0660732	-0.0979923	-0.298377	-0.404724
HMGB1	-1.38984	0.602182	-0.922555	-0.961918	-1.52108	0.888816	-0.796252	-1.27347	-0.280962	-0.521408	-0.48565	-0.0324622	-1.56524	-0.0282502	-0.813257	-0.99863	-2.09113	-0.21633	0.0270637	0.0408706	-0.460041	0.204853	-1.2161	-1.20155	-0.391552	0.132032	-1.14123	-0.895659	-1.18362	-0.377633	-3.21322	-0.0278875	-0.181784	0.0945281	-0.646614	-0.396987	-1.47604	-0.49782	-0.806128	1.64319	0.0286106	-1.27171	-0.120297	-1.13586	-0.541922	-1.35188	-0.543789	-0.553539	-0.466935
RBP1	3.45593	-1.27957	-1.23717	-0.479345	0.835044	-1.32344	1.0036	1.22953	0.609687	0.102418	-2.59666	-1.06462	-0.647846	-0.0786611	0.0791502	-1.0338	-1.03525	3.3557	1.21028	-0.405142	1.29111	0.526841	-2.04944	-0.718112	-1.02856	-2.13156	-0.228466	0.905386	-1.41793	2.22723	0.641529	-1.71715	0.316238	4.18699	0.0367275	-1.46202	2.3573	-1.04455	1.26177	-0.0465108	1.58647	0.155937	-0.792235	1.92479	0.896008	2.23774	-0.906804	2.07148	1.0427
FBP1	-1.02132	0.0197697	0.181302	4.22931	1.09846	-1.62009	0.962458	0.0248133	2.35908	2.31156	0.633819	0.733593	0.750089	-0.0786611	-1.27099	-0.376108	-1.37046	-1.09827	-1.62473	-1.27235	0.248315	0.0198125	1.09446	-0.387358	2.88245	-2.35981	2.5298	-0.449152	-0.718049	0.012566	1.93231	-0.15789	0.889933	0.327994	-0.39916	-0.193251	0.471361	0.166265	-0.811897	0.910861	-0.568045	1.50946	-1.03214	-0.48609	-0.823822	-1.55043	-1.12661	-1.75842	0.387555
GNAO1	0.0462146	3.24646	1.2723	2.11597	-3.44661	2.58062	-0.167069	0.0341444	6.04583	0.286864	-0.897115	1.08808	-0.733352	-1.65949	0.191618	-0.911418	0.222936	2.76726	2.64715	2.16222	-0.28053	3.35629	-0.844182	-1.13051	2.04668	2.64508	-2.61436	1.36608	-1.79722	3.28497	-0.881113	0.942809	2.00112	2.88447	1.19331	1.73884	2.70446	2.87289	2.52047	-0.17616	2.91995	1.82474	0.628396	-1.24979	2.06398	2.8504	3.78694	0.69864	-0.940846
SPARC	-0.935575	-1.13191	-0.900464	0.0618208	-0.655581	-1.81629	0.111854	-0.655624	-1.06504	-0.690414	2.28295	3.39454	0.96614	-0.695341	-1.84564	-0.37987	-0.900601	-0.996543	1.81631	2.18225	-0.794912	0.158729	0.32218	-1.04798	1.15221	1.41632	0.22408	-0.347461	0.188224	0.436968	-0.488757	0.711289	-0.460116	1.11056	0.186829	0.436272	0.0846364	1.85733	-1.26034	-0.491525	0.0884338	-1.15656	2.51155	0.257014	-0.0313826	1.10151	-0.378807	1.34672	1.0794
GSTM1	2.78004	0.667549	-3.69488	1.71814	-0.368798	2.86879	3.33409	-2.63654	-1.89951	0.30927	-2.50461	-0.716164	-1.90203	-2.93957	-3.34044	-2.30243	-4.31789	2.61149	2.33167	-0.118127	-0.714633	3.11249	1.20472	-4.68633	0.921697	-2.62862	1.46685	0.718019	0.198689	2.09402	-0.0927423	-4.01763	-0.890395	3.48069	1.96094	1.75921	1.51856	-0.838293	1.69803	2.62269	2.99309	-1.33885	-4.43641	1.64779	-4.15477	2.76198	2.28584	-3.20586	0.232062
TPM1	-0.650596	-2.27578	-1.05358	-0.57114	-2.39936	-0.917485	1.27799	2.63173	-1.2952	-1.78196	-0.0918598	-0.979263	-0.94138	-2.2648	-1.88221	0.726108	-2.37277	4.69489	4.24323	2.8268	0.179759	2.2824	-0.220737	-1.93875	1.8845	0.0458079	-5.04568	1.80259	-2.07944	4.14208	-1.35942	1.11476	1.9259	1.32359	4.5828	2.4223	1.3847	3.8831	3.1261	1.01047	3.46093	0.670161	2.6629	1.79134	3.30849	1.59969	1.48244	1.03459	-0.163463
CLTA	0.319637	-0.767065	-0.282327	-0.78961	0.591279	-0.824378	-0.711025	-0.542488	0.633015	0.251313	1.2283	1.09538	0.383288	0.150361	-0.422796	0.0655004	-0.579884	-0.48565	-0.154122	-1.0387	-0.443691	-0.335462	0.290566	0.45527	0.162224	-0.274309	0.17522	-0.0629128	0.495386	-0.514844	0.0843048	-0.0193726	0.124921	1.29767	-0.186835	-0.259593	-0.863983	1.07339	-1.03355	0.699361	0.3406	-0.409611	0.113358	-0.839262	-0.333524	-0.125394	-1.26033	-0.329188	0.596098
CLTB	-0.157681	1.73787	-0.816124	0.261324	-0.223822	0.678721	0.870038	0.278992	0.0443707	-0.0856607	1.29008	1.44318	0.182316	-0.977466	-0.422443	0.316559	-0.252695	0.562558	0.437465	-0.269091	-0.56138	0.914491	-0.448291	-1.21239	0.580723	-0.153914	-0.0554701	-0.118177	-1.0721	0.614863	-0.205053	0.259472	1.03053	-0.393105	0.926455	1.01308	0.103497	0.576348	0.0743477	1.035	0.332335	-0.619249	0.949378	-1.24663	-0.558873	-0.607433	0.395483	0.109511	-0.713685
ANXA4	-0.376993	2.59232	-0.029329	0.404852	-0.00622757	-0.810272	0.501303	0.387977	-0.283899	1.04126	1.12452	-0.0754475	0.43351	-0.177574	0.201261	1.404	0.57024	1.5122	-0.189085	0.170211	0.658676	0.788303	1.14486	-1.13089	-0.54918	-0.931438	-0.0365043	0.99356	0.90615	0.386853	-0.473274	0.880465	1.58294	-0.966311	0.0333833	-0.428411	0.676458	0.0396596	1.01425	0.412539	1.23311	1.92493	0.795808	-0.775599	-0.777205	-0.595211	0.482907	-0.970563	-0.904107
CNP	0.0182591	-0.966921	0.143475	0.305984	-0.026742	-0.275146	-0.507011	-0.469011	0.360526	-0.28094	-0.0415682	-0.391225	0.680643	-0.440956	2.77522	1.14266	1.56128	0.304231	-0.245388	0.294018	1.95022	-0.505662	1.25929	-0.179533	0.341417	0.150828	-0.316281	0.756548	-0.0818811	-0.500256	-0.0420234	-0.73185	-0.602054	-0.0200124	-0.393485	-0.38738	-0.409528	0.344885	0.520339	-0.291172	-0.369583	1.41481	-0.723742	0.428139	0.921666	0.866409	0.0250289	0.675693	-0.169942
HMOX1	0.784056	0.589206	1.61997	0.286828	1.23959	-1.52653	0.6743	0.698951	0.237159	1.91203	-0.298392	-0.566354	-0.144244	2.2506	-1.00088	1.15075	-0.439766	-1.73773	-1.90776	-1.40341	0.924412	-0.358468	0.44445	-1.254	0.106833	-0.485703	3.07929	-0.228458	1.52582	-1.21046	2.21355	0.110045	-0.119145	0.401532	-1.339	-0.789642	-0.918222	-1.15957	-2.46121	-0.701919	-0.174321	1.37325	-0.576674	-0.0859164	-1.5695	-1.36211	0.0209831	-0.974943	-0.153905
PDGFRB	-0.816556	-0.579836	0.110988	0.940165	-0.0922092	-0.62728	0.204165	0.378021	0.0261862	0.143814	0.913467	1.97913	0.167635	-2.06704	-0.780463	-0.676867	-0.0691093	0.0785669	-1.11364	1.2027	-1.41104	-0.0191603	0.624627	0.827841	0.851594	-1.34998	1.93275	0.988204	2.52337	0.522336	-1.34044	-0.336119	1.42793	-0.0221639	0.184955	-0.273869	0.128204	-1.00396	-0.122404	-0.166804	1.82735	-0.234542	-0.0145964	-0.172964	0.00937447	0.0766137	-0.200828	-0.30992	-0.732176
DLD	1.10939	-0.307022	-0.0340847	-0.387377	-0.351126	0.706077	-0.174174	1.34176	0.736448	0.264111	-1.35257	-1.80181	-0.24969	0.515338	1.30968	-0.00272307	-1.0594	0.213546	0.47349	0.237462	0.893773	-0.0406032	0.737688	0.790027	-0.0311473	-0.866831	0.112391	0.910172	-0.629108	-0.392219	-1.00967	0.660994	0.44874	-0.191878	0.0312943	0.0522737	0.241177	0.429521	1.24012	-0.288868	-1.181	0.707439	0.200849	-0.432507	0.707001	-0.931547	1.80154	0.208174	-0.391125
HNRNPA1	-0.78384	1.60644	-0.36244	-0.451077	0.409719	1.26421	-0.188396	-0.899507	-0.408297	-1.10893	0.568122	0.726936	-0.612171	0.0871595	-0.177857	-1.46481	0.548254	-0.773625	-0.375189	-0.409788	1.91753	-0.40986	-0.714642	0.625969	-0.279746	1.00293	-0.0727241	-0.494292	0.341369	-0.205557	-0.577484	-0.794999	-0.80877	0.417545	-0.477038	-0.645343	-1.99724	-0.197827	-1.15483	1.40603	-0.162425	-1.07318	-0.454756	-0.272464	-0.679649	-1.0069	-1.4057	0.00366983	1.82573
SNRPA1	-0.822319	0.173071	-0.17438	-0.523409	-0.140297	0.574189	-0.0316181	-0.509594	0.16398	0.133834	-0.590118	0.167953	-0.646488	0.709211	-0.317392	-0.319076	0.00616023	-0.455178	0.0308817	-0.931111	-0.0186043	-0.560914	-0.548622	0.371874	-1.26513	0.211138	-0.116479	-0.255451	-0.00765109	-0.313189	-0.49123	-0.182027	-0.340589	0.644237	-0.0904411	-0.315387	-0.274825	-0.414905	-1.10327	0.703152	-0.587026	-1.00519	-0.0139011	-0.376728	-0.546794	-0.394348	-0.924073	-0.197384	0.41251
CTSH	-1.04552	-0.255737	0.372333	1.04806	1.80852	0.27656	-0.422961	-0.586062	0.385073	1.41166	0.574471	1.27178	0.831764	0.500162	-1.0858	-0.119123	-0.931756	-0.903652	-0.843011	-1.66631	-0.698277	-0.466205	1.54437	-0.673076	-0.455744	-0.811902	-0.292731	0.606614	-0.0204025	-0.118115	0.437849	-0.735186	0.940686	0.460218	-0.556179	-1.74766	0.118842	-0.184005	-0.80408	0.828797	-0.21219	0.0837662	-0.724084	-0.989208	-0.874645	-1.14626	-1.0146	-0.816668	-0.292473
COX6C	1.44134	0.920829	-0.561796	-0.738745	1.01016	0.634533	0.51421	1.75605	0.601448	0.156015	-0.614906	0.0888612	-0.386443	1.00939	1.58853	0.830993	1.57496	0.832337	0.0205972	-0.986881	0.0187127	0.646533	-0.769163	-0.309122	-0.852232	-0.57865	0.33025	0.637135	-1.55471	-0.012415	0.525246	-0.0403525	-0.626216	0.260114	-0.439948	-0.160366	0.288111	-0.123113	0.197155	1.37082	-0.610065	1.21219	0.115784	-0.959956	-0.519085	-0.663593	0.747677	0.179821	0.205305
C1S	-0.805437	2.06548	-0.0152234	0.223363	-0.245428	-1.71123	0.4759	0.178733	0.326318	-0.863405	1.37525	-0.0689171	3.13124	-0.458587	-0.754743	1.01565	-0.232385	-0.0157155	-0.639204	1.72076	-1.01106	0.327462	-0.0599127	-1.76338	1.93082	-1.44608	-0.503109	0.469874	-1.35994	0.433856	1.30945	0.646335	-0.454842	0.255147	-0.311131	1.1027	-0.232099	0.401249	0.18196	-1.26536	1.52279	0.672905	0.679683	-1.30331	-0.497923	-0.238606	0.258636	0.355992	-0.669606
PARP1	-1.28751	-0.505866	0.668909	-0.450444	-0.718535	0.344707	-0.826783	-0.480739	-0.661058	-0.331089	-1.1134	-0.929344	0.13448	1.20797	-0.351753	-0.92764	-1.01745	-1.32178	-0.657638	0.383552	3.2271	-0.763445	-0.0281718	0.0697554	-0.3912	-0.679951	-1.12995	-0.950467	0.0219399	-0.97705	-1.07729	-1.21058	-1.22874	0.0758577	-1.17501	-0.685611	-1.3096	1.36	0.329072	-0.598212	-1.03417	0.0584576	-1.0883	0.230212	0.378163	0.10742	-0.987266	0.172602	-0.0799914
IFIT1	0.234229	3.27867	-0.701895	0.100304	0.709227	-0.0695656	2.50789	0.32622	0.125302	-0.542224	0.609353	-0.495335	1.87267	-1.4908	-2.00257	1.71208	-0.6702	-0.339934	0.338077	-0.64914	-0.571099	-0.192582	0.908179	-1.7904	-0.305773	-0.551098	0.580298	-0.0402102	1.07947	0.0741295	0.268264	-0.225147	1.27177	-0.220647	-1.38518	-0.363536	-0.618675	-0.199649	0.536731	0.327801	-0.265635	0.343842	-0.913776	0.0795129	-0.663239	1.33036	-0.42816	0.230174	0.577136
UCHL1	-1.56418	-0.553678	-0.42099	0.624837	3.41576	3.43089	-0.239687	-0.833885	4.05601	-1.26561	1.7477	1.08115	0.869491	-1.64453	0.00290911	1.79623	-0.021513	-0.854427	-1.48742	-1.34475	1.96791	-1.32346	0.938789	-2.49655	-0.20933	-1.68169	0.54536	-3.72734	-1.39989	-0.956725	-0.205738	-2.28175	-2.35782	-1.09092	-0.378166	-1.97853	-2.42533	-1.00809	-0.486028	2.2672	-0.611546	-0.467262	-2.27881	-2.96408	-3.14928	-2.06892	-2.59324	-3.08904	0.644089
LTA4H	-1.23701	-1.28073	-0.480712	-0.0229838	0.428481	0.904925	-0.939508	-0.465225	0.0421028	1.97453	1.7944	2.19855	-0.524875	0.120008	0.532466	0.353619	-0.366219	0.406742	-0.362002	-1.00726	0.19613	-0.491942	1.59152	-0.201987	-0.693841	-0.774121	0.80491	0.0528535	-2.00946	0.616802	-0.0971702	-1.28563	-0.584677	-1.06565	1.04897	-1.24159	0.0793643	0.173528	0.336829	-0.0209248	0.333757	-0.213917	0.00577092	-1.11855	-0.29143	-1.45982	0.0177684	-0.774802	-0.343025
ALDOC	0.32848	1.32413	0.0833186	0.0130978	0.753556	0.651929	1.01386	1.70291	-0.868051	1.19074	-1.01958	-0.773782	-0.211584	0.851391	0.368274	2.3752	-1.0434	1.87839	-0.421671	0.221047	0.488351	0.847156	-0.0185945	3.13594	0.433902	-0.335991	1.51422	-0.671718	0.15208	-0.621869	-0.649358	1.18137	-0.683438	-0.719674	-1.2432	1.13552	0.115012	-2.24944	0.140051	-0.527822	2.10274	-0.505005	-1.18866	0.087338	1.01411	0.559509	0.380677	-0.115764	-0.0614427
C4A	-0.406732	2.17548	0.618096	-0.161817	0.381234	-1.93023	-0.144778	0.778526	-4.56458	0.0777423	-0.130989	0.887006	3.06945	0.0432358	0.560828	-1.4254	-1.30437	0.487557	-0.412429	1.24401	-2.03148	1.34078	-2.34492	0.119638	0.988387	-4.63898	-0.76823	0.621513	-1.05955	1.04795	2.88943	2.2546	0.528698	-0.500819	0.416199	0.450726	0.498268	-0.979281	0.107396	-0.683655	2.54472	1.39899	-2.45861	-1.388	0.472227	0.73607	-0.176306	2.43987	0.531856
C4B	0.603474	1.36334	-1.29186	-0.784021	0.657802	-2.26728	-0.232702	-0.845553	-0.983481	-1.04768	-1.41918	-0.206224	3.44435	-0.135711	-1.10681	1.22546	-0.186896	0.498504	0.393097	1.82922	-0.425612	0.800154	-1.8634	-0.322007	0.605116	-0.982358	0.167039	0.712714	-0.841411	0.277997	1.82598	1.39216	-0.21376	-0.642993	0.191516	1.25802	0.896993	0.436452	-0.0496998	-2.27229	2.4635	0.717147	1.3952	-0.624576	0.507109	0.357327	1.17127	2.48381	-1.34815
POTEI	-0.811212	-0.436641	-0.580524	0.223893	1.18899	0.151258	0.577195	1.86302	1.21492	0.434836	-3.26304	-1.19133	-0.948385	-1.10872	-0.580656	0.534441	-1.61409	2.7794	0.777059	-1.19667	3.26984	1.29714	-1.01755	-0.333222	-1.80738	-2.45724	-0.30817	0.695202	-3.71154	0.261586	-0.948883	0.778639	0.299257	-0.0564151	0.738722	-0.39291	0.766241	-1.09255	0.0437558	0.188315	0.964057	-0.963618	-0.240951	0.202619	0.0157187	-0.128298	-0.637606	-0.402469	-0.0986738
SAA1	-2.30174	1.81754	-0.77804	-2.5771	2.43639	0.0178506	1.47172	-2.05006	-4.5295	2.81143	-0.0118405	2.13439	2.52975	-0.681313	1.80984	-0.439035	-2.06382	1.09998	2.52984	-2.28811	0.801032	2.54951	-0.936692	-1.20706	1.9704	-1.52058	0.0817607	1.25059	-1.96129	1.44541	-0.0722942	2.35922	0.611393	-2.30041	1.41223	2.1368	2.22559	2.00999	-1.53683	2.49384	3.80192	0.926928	0.533398	-3.68737	-3.84969	-1.3187	-1.06844	-1.95808	3.0799
SAA2	-0.467728	-0.548358	1.65183	1.76569	1.68859	0.762789	0.162868	-1.29917	0.997832	1.61557	0.601498	0.959219	4.11286	1.22443	0.734851	-0.744229	-0.127681	3.94037	3.01698	1.49322	-0.700491	1.42131	-0.278849	-1.7617	0.867085	-2.85659	0.0785362	1.30719	-1.14286	1.26843	0.179439	1.25841	-0.552984	-3.99599	0.98257	1.25147	1.29404	1.4751	-0.520487	1.37514	3.05415	1.15862	-0.424729	-2.45681	-2.86554	-1.12264	-0.0205966	-1.33529	1.04632
HSPA1B	-1.08706	0.474271	-1.33514	-0.735746	-1.19359	1.2827	-0.132829	-0.147155	-0.466496	0.54003	-0.182931	0.429307	-0.477244	-1.04429	-0.982982	-0.298381	-1.66664	1.88254	0.272475	-0.102647	0.083015	0.692296	-0.815373	0.80334	-1.02608	-0.313386	-0.760936	-0.20655	-2.08879	0.0433319	-1.11984	-0.660136	-0.484252	-0.162919	0.425014	1.36963	-0.812257	0.628768	1.12652	-0.0601231	0.526635	-0.774772	-0.799722	-1.54364	-0.551964	-1.57797	-0.947456	-1.6529	0.689057
IGLC2	-0.391342	0.294502	-1.88977	-0.637864	-1.14459	-2.22951	0.17929	-0.903274	-0.36042	0.0174638	0.862122	0.55451	2.3231	-0.0773835	-0.907607	0.028738	-3.00955	0.326252	0.114974	0.589624	-1.68259	1.01345	1.08845	-1.49155	0.892324	-1.49134	0.145746	0.420617	-2.29423	-0.0989945	0.998517	2.24453	-0.183546	-1.17622	0.606606	0.673329	-0.569393	0.471988	-0.603773	-0.552694	1.43269	0.890839	0.652409	-0.732048	-0.0925198	0.191659	0.0614049	0.790151	-2.83411
IGHV3-30-5	-0.449045	0.203542	-1.45905	-0.76774	-1.13046	0.14282	0.310008	-0.308871	0.768659	0.177774	2.97964	0.38765	1.19692	-0.0371264	-0.157741	-0.271752	-0.0560968	-0.933671	-1.92024	1.80599	-1.43163	0.200755	1.52481	-1.59827	1.04542	-1.34767	-0.269943	0.634877	-1.69874	-0.0226869	0.790613	-0.0909716	-0.221669	-1.14195	0.337112	0.184841	0.107663	0.315482	0.0899494	0.905458	0.549933	0.868622	0.0728979	-1.04418	-0.578891	0.250824	-0.104532	1.36974	-0.0362129
CALM3	-0.376946	0.267017	-0.741809	-0.0704005	0.127037	-0.171341	0.594309	0.0178963	0.016071	-0.104585	0.633215	1.77309	-0.535039	-0.420215	-1.28658	0.773674	-0.224925	1.44141	0.983116	-0.365648	-1.1511	1.4802	-1.04822	-0.771917	0.762139	0.475475	-0.0391351	0.540064	-1.22963	0.913452	-0.473274	0.295325	1.11887	1.31308	1.35359	0.870519	1.04025	0.35111	-0.0958267	0.364599	0.579859	0.157147	0.921168	-0.131248	0.606368	0.0804787	-0.550743	-0.00263646	-0.473412
FDX1	2.18767	2.79661	0.745017	0.159962	1.22082	0.552781	0.554664	-0.0731618	1.01999	-0.132513	0.279861	0.105551	0.1442	-0.460486	-0.150493	2.27398	0.978907	-0.516952	-0.124392	-1.18699	-1.58187	0.139249	0.503789	-0.619934	0.663606	-2.11925	0.784635	-0.628917	-0.0562598	-0.205639	-0.248357	-0.0278875	1.13565	0.00754387	-0.12349	0.158949	0.494779	-0.507398	-0.0515654	0.814128	-0.308997	-0.19279	0.266888	-1.21857	-1.26094	-0.887145	-0.983809	-0.931717	0.482704
RNASE2	-1.12887	1.04503	-1.18185	-0.78019	1.10735	-0.0899137	-0.767427	0.351824	-1.33899	5.83618	-0.0159702	2.62754	2.42525	1.70366	-2.75741	-0.528177	-2.08052	-1.61484	-0.976801	-1.69686	-0.696029	0.192518	-0.664485	-1.88165	1.28903	-0.2489	1.5323	-0.19326	0.196874	-0.436209	5.41041	0.154357	-1.50564	0.854949	0.0410047	0.219116	3.45021	0.500307	1.68324	0.298956	1.32867	3.55221	-1.38549	-3.24818	0.501389	-0.654313	1.97641	-1.659	0.835162
RO60	-0.245098	-0.299324	-0.466367	-0.557661	-0.616053	0.27511	-0.267194	-0.224715	0.357874	0.1938	-0.893072	-0.369916	-0.163831	0.541974	0.502255	-0.0299629	-0.151528	0.0912372	-0.00888265	-0.0777527	0.684778	-0.0459225	0.299099	0.359483	-0.782534	-0.291601	-0.627196	-0.285262	-0.619544	-0.35775	-0.61916	-0.402973	-0.855928	-0.693434	-0.470544	-0.0519556	-0.0512432	0.0309326	-0.0583834	0.610663	-0.106916	-0.177503	-0.482436	-0.311416	0.605096	-0.0370903	0.0398061	-0.494144	0.344734
GAA	0.414912	0.251419	-0.000866297	-1.12223	2.45361	0.826248	-0.547826	-0.150764	-0.447877	0.874313	0.271167	-0.147472	0.535355	0.251777	-0.277193	1.31375	0.882374	-1.03458	-1.15388	-0.366097	-1.62863	-0.682045	-0.100325	-1.48954	-0.377919	-1.25578	-0.472619	0.4354	-0.974485	-0.532996	0.390616	0.217524	-0.116388	0.970239	-0.232449	0.303258	0.465716	-1.26244	-1.30722	-0.418142	-0.0647352	-0.622313	-0.190416	-0.23359	-0.707873	-0.707886	-0.208613	0.731795	0.432923
RRAS	0.0518032	-0.268946	-0.749619	-0.113884	0.771959	0.522941	0.348283	-0.0993117	0.124505	-0.23788	-0.7655	0.826952	-0.326419	-1.31408	-0.476	-0.839902	-0.271667	2.68975	2.34874	1.86176	-1.29285	2.36855	0.149815	-1.16873	1.20333	1.51931	-0.989833	1.42436	-1.60207	2.37028	0.0531914	0.84889	2.11544	0.749164	2.03404	1.64266	2.56231	1.24895	2.17148	0.243856	2.38125	0.826705	2.18959	0.0110321	1.86591	1.51763	1.90609	1.39013	-0.320219
H1-4	-0.55489	1.08202	0.712812	0.430978	-0.833869	0.0178506	1.20597	-0.818072	-0.492887	1.12614	-0.255836	-0.0730851	-1.57591	0.0184829	0.894415	-2.63175	-0.0571839	-0.537061	0.52114	-3.92944	0.396917	-0.0442466	0.336886	-5.9377	0.796733	-3.38962	-1.25638	-0.829646	1.13587	-1.3582	-0.704638	-2.03535	0.209509	-1.83196	0.691853	-0.912767	0.254231	0.268972	1.97102	1.91193	-1.01444	-0.751538	0.00169103	-5.86367	-3.07691	-1.65023	0.176112	-5.48484	-6.90412
SPP1	0.472653	1.44298	3.05661	-1.24073	0.880911	-1.89445	-1.95309	-0.492979	-1.97227	-0.402868	-0.674433	0.102807	1.12064	-1.70704	0.795422	2.84358	0.611489	-1.152	-0.0990615	3.68726	1.75819	-1.84405	-0.407109	0.710606	0.528467	0.30171	4.11813	-0.775258	0.583295	-0.29144	0.0880655	0.99744	-1.03968	3.04033	0.158712	0.219353	-1.3149	1.23499	0.604733	-2.43185	2.60541	6.42434	-2.38974	0.623793	-1.81225	-0.134522	0.165343	2.87683	0.70212
DLAT	1.82335	1.08874	0.874085	-0.185209	-0.00301694	0.192972	0.150912	2.05163	0.587822	-0.171262	-1.31291	-1.04146	-0.28105	0.831153	2.85364	0.525115	0.809057	0.433929	0.395312	0.686085	1.50549	-0.149958	0.690902	0.769985	-0.369355	-1.70464	-0.790008	1.4038	-0.307722	-0.671055	-1.54092	0.343352	0.735204	-0.156817	-0.562681	-0.435587	-0.849008	-0.646525	0.507252	-0.828174	-0.555322	1.73911	-0.0188198	0.146335	1.39098	0.937185	-4.6583	-0.395018	-0.556121
TXN	1.62929	1.98871	-1.12186	0.0691953	-0.394424	-0.751701	1.33498	-0.301817	-1.03224	0.0874811	0.938426	0.100747	-0.383805	0.180816	-0.260462	-0.126146	-0.226848	0.473884	-0.177883	-0.472962	-1.03391	0.122567	0.0623053	0.128094	-0.460192	-0.674578	0.354613	0.319699	0.349414	0.271558	-0.38072	-1.01559	0.41498	-0.328897	1.05237	-0.915664	0.0707258	-0.0463739	-0.887075	0.666634	0.234241	-0.326361	-0.892221	0.110497	-0.669932	-1.20446	-1.17785	-1.58263	0.741949
COX5B	1.93794	1.23822	-0.202938	-0.198709	0.760043	0.56878	0.110447	1.30008	-0.0646812	-0.373591	0.224458	0.596367	-0.962352	0.3682	0.78513	1.05943	0.637689	0.724386	-0.116404	-1.03435	-0.598757	0.668049	-0.435735	-0.269378	0.441196	-0.102625	0.10082	0.627131	-1.44903	0.183983	-0.240514	-0.0878336	0.111151	-0.052892	0.456727	-0.333111	0.215581	-0.316339	-0.00255036	1.22098	0.143248	0.816969	0.786815	-0.982581	0.0967354	-1.55009	-0.0852098	0.260799	-0.455604
CTSA	1.92083	0.635611	-0.4685	-0.00957459	0.643128	-0.709362	0.153498	-0.136051	-0.0484438	1.67083	1.00691	-0.401733	-0.335691	0.230652	0.0966505	1.64631	1.21026	-0.854078	-0.615083	-1.39128	-1.75111	-0.60275	0.636463	0.46723	-1.37117	-0.891476	0.823039	-0.812092	0.408322	-0.73123	0.326587	-0.0162314	0.138152	0.772306	-0.451739	-0.510582	-0.135916	-1.26453	-0.565403	0.172154	-0.689298	0.125237	0.266833	-0.831661	-0.952603	-1.24716	-0.326289	-0.641257	0.981298
MAPT	-0.554333	-2.48613	-0.953507	0.107176	-3.99272	0.51822	0.24637	0.393096	0.388056	-1.83777	0.923482	-0.196231	-1.44474	-3.11634	0.793816	0.54712	0.326438	0.888032	-0.768216	0.62863	-0.5298	0.803014	-0.89028	-0.800242	0.49509	-2.27807	-2.44761	1.11063	-0.640046	0.384564	-0.445252	3.09369	0.607908	0.342238	0.0788282	1.42533	0.339781	1.56077	1.9999	0.361563	0.886078	-0.295366	1.2126	-4.85397	0.568637	0.289084	0.202518	0.37269	-1.82629
C7	-0.121987	1.39605	-0.367047	0.096153	-1.50787	-0.878172	-0.0739197	-0.184411	0.353081	0.163305	-0.638475	0.534952	2.92315	-0.165513	-2.08489	0.2155	-0.266083	0.366286	0.399558	1.8512	-0.415743	0.58671	-0.760203	-0.386053	1.74292	-1.15594	0.0902927	0.72615	-0.525607	0.85561	1.03493	2.05894	-0.10491	-0.335191	0.363986	1.23232	0.476751	1.56524	-0.579721	-1.42913	2.33598	1.23096	-0.265888	-0.176867	-0.379072	1.09024	0.65076	1.41849	-2.69371
PRKAR1A	0.349398	-1.04574	-0.894533	-0.980957	-0.638911	-1.69636	-1.31536	0.685967	-0.396114	-0.375333	0.24346	0.227242	-0.20736	-0.615046	0.137975	1.71474	0.354027	2.08879	0.426059	-0.496432	-0.411898	0.424926	0.169569	-0.489016	-0.27976	1.91822	-0.288163	2.2703	0.808018	1.24139	0.0393539	0.669552	0.353894	0.120917	1.32427	0.895731	0.678264	0.973523	2.71524	0.776012	0.0577291	-0.0144591	0.701419	-0.32078	0.99447	0.611248	0.0385663	0.399872	-0.27848
ESD	0.832712	0.11473	-0.634509	-0.221093	-0.531965	0.00346963	0.240478	0.074205	-0.571697	-1.3151	-0.328682	-0.744157	-0.0548812	-0.274883	0.219843	-0.808746	0.169354	0.160037	0.335628	0.109543	-1.0872	-0.273812	0.250108	-0.0082586	-0.225728	0.0239401	-0.902582	0.0994345	-0.828761	0.0382692	-0.536935	0.413002	0.31967	0.0433682	0.744035	-0.196672	-0.03567	-0.395055	1.03003	0.182022	0.277226	-0.0230172	-0.15454	0.359166	0.208174	0.484175	1.07108	-0.243506	-0.861578
HSPD1	-0.641655	-0.308719	0.176574	-1.24739	-0.689699	-0.350653	-0.584177	-0.510965	0.506083	1.87635	-1.28504	-0.936792	-0.504631	1.27784	2.02806	1.88594	-1.91989	-0.191764	0.222551	-0.0784211	0.987731	0.127452	-0.196375	-0.0121925	-1.20562	-1.77383	-0.380492	2.1467	-0.955363	-0.0477624	-2.49102	0.449779	0.799701	-0.453146	-0.687	-0.227697	-1.41501	0.739074	0.117353	0.377973	-1.01906	-0.318919	-0.602594	-1.68288	-0.14238	-1.04669	-0.316016	-0.582853	-0.996286
CLU	1.04953	4.75306	-0.564762	-0.0499772	-0.982818	0.750181	0.419766	0.194925	0.167279	-1.55237	-0.134316	0.338315	1.93984	0.830583	-1.41558	1.07712	-1.47337	1.20591	0.741964	1.93604	-0.652266	1.45782	-2.04378	0.319754	1.3012	-0.147659	-1.44325	0.970049	-1.37066	2.16553	1.0267	2.7714	0.618623	0.929638	1.77957	2.03314	1.03232	3.14131	0.787364	-0.918746	3.06529	3.50319	2.46659	0.660863	0.138582	1.35129	1.34831	3.42623	-1.86828
MYL2	3.67856	-1.39064	0.514774	1.0058	-0.993768	2.32122	-0.137129	7.48284	-4.45754	-2.16187	1.61193	-1.70842	0.159365	-0.000290157	0.00379304	5.12288	2.85623	0.0634346	-1.96891	2.46894	-2.33489	-2.24608	-2.31439	-3.86799	-2.63976	0.52801	1.64326	-3.89471	-0.597482	3.46701	2.86547	-2.06999	0.37039	-6.35211	0.10586	3.84884	-0.533734	-1.56303	0.8646	2.94862	-4.4536	-2.61437	-1.80995	2.23872	-2.09502	1.70084	3.77164	-2.27862	1.83265
HSPA5	-0.829863	-0.20938	-0.734361	-1.26771	-0.917504	-0.468852	-0.518686	-0.466696	-0.228926	0.935522	0.82886	0.849087	-0.720145	-0.25441	-0.907688	0.166264	-2.38994	-0.282753	-0.235431	-0.332053	-0.127867	0.140433	0.680576	0.0512787	-0.876365	-1.18449	0.327919	-0.252927	-0.663432	-0.117483	-1.32653	1.14625	0.106631	-0.369144	-0.127227	1.05912	-1.27237	0.897415	-1.04851	-0.570828	-0.300603	-0.9424	0.520137	-1.34865	0.0839774	-0.0843372	-1.00685	-0.516122	-0.610113
LAMC1	-0.976474	-1.37153	0.0308666	0.424793	-1.22135	-2.10131	-0.112421	-0.214781	-0.146618	1.26871	-1.122	1.37697	-0.57836	-0.32727	-0.100577	0.0811563	-0.32003	1.72075	2.74361	4.11238	-1.08882	3.07488	-1.18273	0.0449388	2.57039	1.50994	-1.76242	2.05513	-0.318987	3.27786	-0.596305	1.92348	2.836	2.65988	2.73887	3.21979	2.22246	3.14927	2.50351	-0.804572	2.64829	3.13762	2.52581	0.105223	3.30194	3.25209	2.79896	3.17948	-0.337206
ACP2	0.623216	0.680028	-0.902632	-0.527289	0.987992	0.587394	-0.813817	-0.319548	0.017667	1.1904	-0.0712357	-0.922689	0.385168	1.05305	0.0795127	0.950505	1.16254	0.0156354	-0.388096	-1.09416	-0.885887	-1.08264	0.406629	1.58318	-0.734051	-0.352373	0.85338	-0.825971	0.386987	-0.525568	1.16987	-0.671355	-0.690909	-0.0262079	-0.641264	-1.48385	0.189197	-1.3017	-1.28247	-0.29147	-0.925451	0.865741	0.160997	0.497676	-1.42792	-1.47388	-0.515092	-1.40756	1.95893
HSPA8	-0.156057	-0.211377	-0.55959	-1.05919	-0.597983	-0.0355888	-0.509089	-0.469108	0.0316159	-0.331199	-0.11835	-0.637521	-0.552464	0.567514	0.237711	1.40022	-0.643404	0.326858	0.734545	-0.176055	-0.319203	-0.150283	-1.04	-0.0815111	-0.65823	-0.859326	-0.254035	0.181547	-0.250782	-0.126334	-1.00687	0.0505515	-0.284854	-0.0084759	0.155171	0.147874	-0.432418	0.344702	0.0483658	0.182418	-0.414888	-0.645123	-0.0727867	-0.165035	-0.233346	-0.962164	-0.25689	-0.565749	-0.872624
SLC2A1	0.920817	0.249347	2.27422	0.513759	-0.86897	0.109637	0.361009	0.588525	-1.68962	0.971142	-0.741554	-1.5477	-2.19136	2.01048	0.0210372	1.00713	-0.325781	-1.42463	-0.407997	2.99649	-0.879789	-0.680662	0.012629	0.869448	0.766955	-0.0422378	0.253228	-0.193178	3.18504	0.548067	0.157829	2.38093	-0.286852	1.57283	-1.65993	2.20667	-0.11553	2.49784	0.329747	-3.1447	1.07277	-0.941407	-1.18624	3.36573	-0.0768226	0.492017	-0.196593	0.283722	-0.726367
EPB41	-0.0502017	-2.11362	0.424144	0.630005	-0.995051	-0.470434	-0.152743	1.1885	0.434623	-0.0439116	0.543394	-1.30219	-0.689267	1.99882	-0.0694016	0.454237	0.288048	1.67066	0.716455	-0.739686	8.91798e-05	2.22321	0.414441	-0.929055	1.03177	-1.35919	-0.248121	-0.175282	0.940603	-0.439546	0.348278	-0.6828	-0.100285	-0.267366	-0.248588	-0.355035	-0.830214	0.0302173	-0.224711	-1.14311	0.408278	-0.41784	0.147752	-1.3986	-1.85897	3.57916	-0.276237	-1.13752	-1.60489
UMPS	-0.0630516	-0.469577	0.254685	0.644966	-0.012222	-0.334974	-0.469456	-0.540166	-0.323013	-0.645637	-0.761747	-1.17501	-0.101129	0.579236	0.354363	-0.650942	-0.0878557	-0.449842	-0.138674	0.177815	1.17717	-0.434049	-0.07842	0.896888	-0.473226	0.490667	-0.513935	0.271023	0.175454	-0.22288	-1.01051	0.118005	-1.33964	0.581803	-0.61518	-0.130529	-0.16301	0.134265	0.139742	-0.225125	-0.812773	-0.284191	-0.394309	0.938341	0.463913	0.545661	0.396297	0.714413	-0.548647
PDHB	2.12609	0.561839	-0.252292	-0.469149	0.470998	0.342462	0.0558086	1.63848	-0.571498	-1.11701	-0.967417	-1.52916	0.27574	0.460819	0.993787	0.21363	0.0428493	0.433855	0.690393	0.132249	-0.164145	-0.00731486	-0.438197	0.40137	-0.460487	-0.0725274	-0.78585	1.26627	-1.76934	-0.0183132	-0.181199	-0.220436	0.381835	-0.231409	0.0997075	-0.580621	0.407737	-0.595484	0.665598	0.146507	-0.886003	0.273132	-0.00481895	0.0265971	0.793618	0.330398	0.93679	0.868697	0.109359
ITGAM	-0.824546	0.924245	-0.206888	0.66392	2.75406	-1.25132	-1.06156	-0.593285	0.760646	5.22146	0.348179	0.492211	0.371569	2.82721	-2.50862	1.17528	-2.30644	-0.0801357	-0.842955	-0.442034	1.46954	0.291933	1.6742	-0.495829	-0.0701536	-1.60212	2.45055	-0.156919	-0.416412	0.0145514	0.401485	-0.552392	0.580173	0.817879	0.141678	-0.977065	-0.601991	0.222451	-0.760314	-1.31707	0.910674	1.91084	-1.11771	-1.11819	-0.701451	-0.641292	-0.376872	-1.20469	0.883555
PYGB	1.07197	-0.122647	1.85013	1.44546	-0.51998	0.610053	1.15138	1.14939	-1.74426	-0.759278	-0.451027	-1.44406	0.00478623	-0.894498	2.65624	2.71988	3.04757	1.23507	1.13255	0.916694	-0.301397	0.440099	0.399039	1.2521	1.86515	0.747733	-0.776831	1.25546	2.60623	-0.370385	-0.717036	0.156297	0.214838	0.219332	-0.387882	1.02243	0.685781	1.23396	2.22773	-0.997345	0.82086	0.317743	0.756731	-0.360211	1.79217	1.4923	1.84857	1.55236	0.402041
PYGM	4.79982	-2.09309	0.477584	0.838916	-0.944307	1.5227	1.19132	7.68216	0.0887922	-0.525515	0.971467	-0.786423	-0.808343	-1.08414	-0.358385	2.92549	-1.71982	2.31786	-0.699711	0.463532	0.425754	-0.612576	-0.108632	-1.75571	1.3316	-0.756476	0.362365	1.60466	-1.08816	-0.326561	0.930947	-0.384256	1.67649	0.892198	0.420666	2.025	3.20642	-0.821944	1.05916	-0.0308227	2.5031	0.870035	-1.49509	2.85345	1.90005	3.13985	3.75151	1.16418	-1.40671
RALA	-0.438377	-1.21637	-0.873517	-0.65561	-0.407901	-0.539704	-0.310398	-0.468397	-1.04959	0.285544	0.378448	0.428194	-0.363595	1.62836	-0.282716	0.340524	-0.900601	1.4094	0.347581	-1.20285	-1.11295	0.156348	-0.341481	-1.22094	-0.873246	-1.49118	1.63293	0.634232	0.813332	-0.419737	-1.1018	0.0882154	-0.0450704	-0.600053	-0.076908	0.178182	0.150876	-0.578187	-0.614597	0.424294	0.925024	-1.09406	0.619504	-1.39009	-0.441838	-1.69948	-0.975425	-0.995356	0.290448
RALB	0.219447	0.878054	0.439643	-0.121956	0.566664	-0.0563364	-0.0797567	-0.0473963	0.283414	1.46124	0.897707	1.21987	0.179595	0.670814	-0.0134236	-0.833476	-0.994325	-0.0764255	-0.863327	-0.788304	0.221711	0.228584	0.877119	-0.798209	-0.428794	-0.462864	1.12433	0.13741	0.490299	-0.441883	-0.181533	0.226026	0.399942	-1.15548	-0.537878	-0.485966	-0.308805	-0.345922	-0.757665	0.0989995	0.388005	-0.37971	-0.244846	-1.78948	-0.841057	-0.136548	-0.119695	-0.633839	1.24406
LAMP1	1.07973	0.058267	0.64429	0.352614	-0.307377	0.125121	-0.263491	-0.472291	0.0340251	2.36647	0.89638	0.0393838	0.0849226	0.39632	0.167983	1.39551	0.950892	-0.481883	-1.10717	-0.872089	-0.146274	0.672764	0.640188	-0.201065	-0.410592	0.374249	1.03106	0.105557	1.59712	-0.324208	1.12931	-0.138927	-0.400358	-0.0162656	0.0473491	-0.116282	-0.428172	-1.26802	-0.2696	-0.839966	-0.757264	1.5264	0.143001	-0.958746	-0.877111	-1.27785	-0.158386	-0.314883	3.02868
ACADM	1.12042	1.09665	0.649816	0.204493	0.415847	1.29727	0.281048	2.09705	1.36669	-0.100262	-1.01788	-1.31405	-0.303634	-0.608233	0.935632	0.888597	-0.0822753	-0.353304	-1.32257	-0.91612	-0.73175	0.239952	0.845623	1.73651	-2.22965	-0.747298	1.73623	-0.38578	-2.03444	-1.34296	0.162721	1.25295	0.45835	1.06976	-1.23199	-0.792544	0.348765	-1.6014	0.567217	-1.34329	-0.946547	0.399586	-0.0420068	0.111146	-0.343399	0.0189795	0.30015	-0.30323	-0.417473
TOP1	-1.74678	-0.838001	0.671294	-0.689847	-0.658022	-0.44611	-0.189111	-1.3952	-0.0225513	0.71117	-0.560949	-1.58606	-0.611266	0.784148	-0.701989	0.49948	0.818192	-0.0590752	-0.0137615	0.327017	1.28003	0.340674	0.00641386	0.883671	-0.328329	-0.717332	-0.283704	-1.41262	0.489874	-0.424247	0.407604	-0.35982	-0.749396	-0.667198	-0.71965	-0.339662	-1.01287	0.189379	1.26089	-0.614597	-0.457872	-0.540556	-0.804722	-1.15813	0.1712	-1.04168	1.13197	-1.43414	1.3615
G6PD	-0.851524	-1.48389	-0.705827	-0.421136	1.95629	-0.604147	-0.532146	-0.436657	-0.516257	1.90227	-0.505965	-0.858268	-0.017632	0.424586	-0.674286	0.271701	-0.261858	0.706533	-1.40013	-0.351722	0.65732	0.322895	1.20472	-0.0295162	-0.721798	-1.79377	1.05752	-0.135718	0.52185	0.00554584	0.819144	-0.501118	0.0704835	1.34303	-0.396385	0.222111	0.36975	-1.28561	0.664984	1.16772	0.656732	0.581136	-0.832287	0.217286	-0.314211	0.269517	0.116002	-0.0689688	-0.373919
UBL4A	0.471812	-0.223401	-0.680861	-0.83424	0.759825	0.544037	-0.664873	-0.18345	-0.814565	0.0305602	-0.457619	0.642518	-0.304077	0.208547	0.230734	1.17126	0.231576	0.125927	0.144843	-1.48523	-0.375904	0.626367	-0.254209	0.552701	-0.450961	0.082869	-0.118599	-0.42962	0.00509017	-0.54984	0.398316	0.475382	-0.184248	0.546272	0.643635	0.368523	-0.0765694	-0.196639	-0.909291	1.08037	-0.395668	-0.785936	0.239595	-0.620981	-0.248287	-0.871647	0.00595616	-0.167546	-0.0403285
MTHFD1	-0.495044	-0.958396	-0.118809	-0.593668	-0.060136	0.121243	-0.858903	-0.165611	0.092296	-0.973558	-0.572741	-0.957885	-0.0114982	0.598106	0.591024	-0.471736	-0.00493249	-0.39393	0.518051	-0.108541	-0.309859	0.00920196	-0.263651	0.879748	0.266199	0.714883	-0.947104	-0.711824	0.64367	0.227316	-0.00703552	-0.410011	-0.289207	-0.445074	-0.699699	0.211165	-0.795854	0.101265	0.298827	-0.579141	-0.417137	-0.701338	-0.0631651	0.629784	0.233456	0.694789	-0.364437	-0.180537	0.644667
EPX	-0.187304	1.7705	-1.26375	-0.921813	1.42559	-0.490954	-2.34433	-0.275	-0.49495	6.24692	0.31923	2.65132	2.8225	2.50705	-0.0691172	0.379954	-0.570216	-2.84035	1.63946	-2.0094	2.49848	-0.252802	-1.53663	-1.55606	-2.87449	-0.567778	-0.457124	-0.740159	-6.69674	0.103761	4.2071	-0.188272	-1.29404	-0.170051	-0.29479	-0.21946	3.85959	0.594181	2.49732	-0.277811	1.10415	4.10813	-0.295626	-0.493579	-0.45396	0.949177	0.921928	-2.4555	1.1139
IGF2R	1.88939	-0.364098	-0.0766231	0.335321	-0.577793	-0.136589	-0.413682	-0.333426	-0.131193	1.48808	-0.515843	-0.294815	-0.687848	-0.475231	-1.06247	0.76775	-0.919681	-0.222053	-0.141683	-0.0517247	-0.10873	0.035944	0.52811	-0.0917751	-0.320806	-0.314818	0.301116	0.0894444	2.3401	-0.395286	-0.565791	0.0661648	-0.675788	0.00622715	-0.32649	-0.278277	-0.247411	1.22748	-0.635093	-0.499758	-0.62518	-0.546287	-0.552951	-0.610726	0.18059	-0.698198	0.0511963	-0.508133	0.505214
ADH5	-0.215828	-1.20822	-1.01919	-0.4369	-0.673583	0.29222	-0.281886	-0.536554	-0.390074	-0.545785	-0.449701	-0.563193	0.114177	-1.28196	-0.418674	-1.07255	-0.952884	1.64232	0.819495	0.285283	-0.115408	0.888765	0.529159	0.0997841	0.0675869	-0.0360194	-0.0509944	1.6246	-0.276508	0.411472	-1.10244	0.308676	0.337482	-1.03344	0.766918	0.404003	0.314768	-0.0306146	2.07548	0.167995	0.746221	0.106274	-0.278519	0.490181	1.55074	0.448261	-0.00450006	-0.0990047	-0.236964
CDK4	1.04445	0.353259	-1.75274	-0.483895	-0.0953455	1.10823	-1.44527	-1.15771	0.0964835	2.70644	2.70874	3.48978	3.43625	-1.0726	0.537399	-0.736245	-0.194951	0.407581	0.190977	-0.245256	2.00491	-0.283028	2.52048	-0.489101	-0.696622	1.06123	0.364633	0.578313	1.77619	0.297722	-0.245233	0.0662403	-0.873012	0.543418	0.963296	-0.473397	-0.00790456	0.0498591	0.0368555	1.86076	-0.103477	0.963471	-0.307876	0.243537	0.875287	0.280799	-0.0304167	0.894052	1.11451
PRPS2	-0.221469	0.12598	0.617529	-0.661448	0.117909	0.0661353	-0.448542	-0.383738	0.515658	0.897879	-1.17895	-1.40444	-0.34472	0.13337	-0.78427	-1.42487	0.492187	-0.825121	0.409499	0.822521	0.456858	-2.67222	0.0309454	1.44508	-0.33213	2.63097	0.258975	1.01354	0.736986	-0.534359	-0.018811	1.95268	-0.680608	0.77451	0.504521	0.753141	2.047	0.959806	0.63572	-0.352237	0.467182	1.32061	0.107025	1.66679	1.85864	2.28853	2.75094	1.96005	-0.179906
PABPC1	-0.269349	0.0634171	0.325084	-0.455711	0.567244	0.166649	-0.254081	-0.360326	-0.242709	-0.444484	-0.472341	-0.812128	-0.31794	0.703757	0.55202	-0.274683	0.429561	-0.59864	-0.579179	-0.0535684	0.157083	-1.04067	-0.442355	0.724244	-1.02815	-0.251737	0.198147	-0.556824	0.481387	-0.741592	-0.123135	-0.779814	-0.761081	0.0477438	-0.224635	-0.199064	-0.910169	-0.179433	-0.539504	-0.702602	-0.995126	-0.807351	-0.443921	0.535475	-0.0398532	-0.18673	-0.273079	-0.298859	1.14615
PCNA	-1.46632	-0.309988	-1.50823	-1.8645	0.53908	-0.726776	-1.90342	-1.43092	-1.57983	-1.35181	-0.706341	-0.0325522	-1.023	0.0791932	-0.814949	-0.0212908	-1.09752	0.250346	1.38044	-0.249207	1.1344	0.452192	-2.05059	0.572278	0.225234	1.25592	-0.973106	-1.01871	1.40294	0.109021	-0.791333	1.71069	-0.284854	2.57308	0.36658	1.37811	0.425434	0.709746	-0.723198	0.61919	-0.532571	-1.23868	1.79017	1.29745	0.904581	1.07811	0.438033	0.948355	1.31863
HARS1	-0.678299	-0.625301	-0.307271	-0.0253343	0.509329	0.318158	0.303589	0.245894	0.171721	0.164584	-0.7832	-1.05272	-0.466825	0.790223	0.45614	0.100829	0.299158	0.273772	0.287758	-0.462215	-0.421511	-0.77129	-0.220174	0.905656	-0.406643	-0.372815	-0.399632	-0.0723075	0.118679	-0.342688	-0.395422	-0.702578	-0.787519	-1.21112	-0.827044	0.240496	-0.531641	-0.503185	-0.515105	-0.0768919	-0.395205	-0.0160597	-0.345273	0.10213	-0.210263	0.0921286	-0.00801694	-0.326989	-0.121999
COL6A1	-0.386567	-0.210357	0.293037	2.09418	-1.91789	-1.51463	1.60294	0.471792	0.222458	-1.95725	-0.314373	1.21497	-0.104613	-1.79638	-0.927586	0.314349	1.49719	2.38874	0.0152725	1.11708	-1.49675	0.0985468	-0.958027	0.671369	2.74273	-0.696673	-0.947281	1.26636	1.60554	2.1796	1.12175	1.53869	1.72854	-0.533282	0.68786	-0.0855018	-0.446663	2.16355	0.979438	-2.07131	1.9533	1.16138	1.39878	0.458532	0.692494	1.77119	0.21118	1.4659	-1.63856
COL6A2	-0.251207	-0.229187	0.503291	2.4877	-2.53071	-1.4711	1.63773	0.489303	0.667807	-1.89322	0.105216	1.10577	-0.144117	-1.78925	-0.852956	0.767528	1.52952	2.55395	0.420875	0.523912	-1.95552	0.0743381	-0.641422	0.56033	3.06992	-0.218679	-1.28057	1.64089	1.62987	2.44088	1.42368	1.28629	1.89464	-0.584386	0.836857	-0.607075	0.0366804	2.02306	1.2368	-1.77982	2.25549	1.40537	1.53398	1.11691	0.830609	1.99258	0.695352	1.52351	-2.13459
COL6A3	-0.284823	0.0148972	0.694416	2.52757	-1.9894	-1.19718	1.85683	0.913543	0.988472	-1.26298	-0.19318	0.931961	0.15906	-1.43452	-0.603248	0.704277	1.60553	2.34114	-0.006947	0.396252	-1.89187	0.0929008	-1.20004	1.03059	2.73808	-0.481343	-0.799185	1.53433	2.0954	2.2126	1.24293	1.70128	1.60989	-0.935996	0.408661	-0.784745	-0.475389	1.8578	0.879343	-2.06256	1.93247	1.45406	0.953777	1.01199	0.712486	2.2571	0.785923	1.31421	-2.02844
SLC25A4	3.9087	1.68249	-0.120649	-0.11831	0.144754	-1.09447	-0.0219018	5.64867	0.603914	-0.0639184	-2.05104	-1.97645	-0.0166869	-0.497293	0.373545	2.43477	1.86616	3.0275	4.04625	2.25278	1.65341	0.610927	0.210963	-1.11434	1.24857	1.78878	-0.307958	2.58208	-1.86095	2.2313	1.5778	0.783667	0.930387	0.471121	1.85268	1.12467	2.78484	3.68995	2.61079	-0.551576	1.21393	2.31071	1.27874	3.37627	2.225	3.0789	2.79433	1.32171	-1.15907
SLC25A6	0.899747	0.708391	1.24035	-0.171328	-0.0687162	0.330475	0.931784	-0.331668	0.00450238	1.90227	-1.72292	-1.3149	-0.62339	1.18534	2.05378	1.13666	0.344951	-0.734232	-0.111983	-0.353115	-0.555958	-0.623587	-0.195879	1.02287	-0.101193	-0.544131	1.51676	-0.18276	1.06175	-1.56836	-0.79022	0.884156	0.178786	-0.550163	-0.759521	-0.809445	0.427853	-0.796176	0.00950362	-0.944752	-1.79453	1.08346	-0.555184	0.978865	0.475193	0.237586	1.49047	0.588366	0.0831079
IMPDH2	-1.4295	-0.874981	-0.0504581	-0.56124	-0.116584	0.396643	-0.456285	-0.908427	0.175418	-0.170127	-0.313342	-0.92498	-0.500845	1.21136	1.2088	-0.187369	-0.120957	0.0438388	0.00249857	-0.162713	-0.950461	-0.00185416	-0.281025	1.73246	-0.394195	-1.07714	-1.35892	-0.248973	-0.448048	-0.0842543	-0.986417	-0.753908	-0.386821	-0.517334	0.115031	0.0981563	-0.777298	-0.172672	-0.213696	0.620848	0.198866	-0.623978	-0.966279	0.758827	0.0317235	-0.588555	-1.07518	-0.559272	-0.411427
TPR	-0.719763	-0.607435	-0.226045	-0.0476416	-0.388299	-0.0694776	-0.0579872	-0.857399	0.151727	-0.319682	-0.258047	0.30962	-0.967424	-0.124482	-0.273589	0.160585	0.790925	-0.526403	-0.302369	-0.0946305	0.987844	0.0175475	0.664942	-0.0446069	0.312016	-0.128933	-0.8155	-0.473989	0.768584	0.290702	0.349695	-0.798342	-0.665421	-0.580856	-0.28707	-0.101413	-1.47307	-0.481773	-0.550362	0.0921653	-0.439304	-1.0753	0.130098	0.0358333	-0.597266	-0.646863	-0.841094	-0.614776	0.203432
CKB	4.89902	0.987645	-0.705225	-0.978765	-1.51503	1.84157	0.412773	0.35713	-3.74206	-1.92501	-1.51155	0.786168	0.10538	-2.07213	-0.824511	-1.3292	-2.23832	3.64419	2.90785	2.08558	-0.475562	2.60105	-1.66862	1.00072	2.57558	3.72214	2.10961	2.26453	-1.30256	1.71569	-1.27387	0.913231	0.437106	1.36761	3.47786	2.11624	2.3612	3.63073	3.05371	-2.01855	2.46817	0.106469	1.13377	-0.563555	3.7307	2.33639	1.66827	1.61696	-0.89828
ANXA3	-1.5934	-1.84686	-0.587584	1.15169	1.524	-0.569646	0.713308	0.330337	0.00248522	6.26238	1.36772	-0.267578	0.783519	3.62669	-1.50754	1.27354	-1.80031	2.94413	1.85804	-0.528917	2.7832	-1.01623	0.804928	-1.33277	-0.676826	1.64848	3.06034	0.627827	-2.48345	-0.320946	-0.232145	-1.28697	-0.710819	-1.5614	0.0387747	-1.33374	-0.607664	1.57745	0.322641	-1.13633	0.647188	1.57522	-1.26335	2.39295	-0.143594	-1.12832	-2.16107	-1.30903	1.49416
BCKDHA	-0.382187	0.384235	-0.512656	0.0057522	-0.529867	0.439862	-0.0540054	-0.0826374	0.0955348	-1.28628	-0.471519	-0.606002	-0.195373	-0.413487	0.752378	0.495577	-0.225471	0.549771	-0.775427	-0.180237	-0.073101	0.537918	0.154663	-1.30609	-0.248011	-0.654059	-0.573598	1.52443	-1.17663	-0.646768	-1.45981	0.267846	0.850315	-0.624184	-0.401989	0.26323	0.0916647	-0.502803	0.277964	0.449125	-0.795645	-0.122014	-0.951287	-0.81889	0.101061	-1.23349	-1.61885	0.00352987	-0.839305
ACTN1	-1.04617	-0.656251	0.0492163	-0.617429	-1.3714	-0.570381	-0.75169	-0.18593	-1.10538	0.411122	-1.74209	-1.1505	-1.83052	-0.661144	-1.00927	-0.650231	-1.33141	1.57301	1.28846	2.35443	-1.89806	1.24194	-2.50916	0.575229	1.85946	1.49896	-0.312487	1.12253	0.954282	1.95721	-0.353779	0.692541	0.930011	0.751077	2.44545	1.80456	1.30908	2.33546	2.9841	-0.782546	1.69187	0.956676	1.00774	2.38063	2.8855	1.92577	1.26755	1.11417	-0.235065
ACE	-0.999987	-1.08282	0.729001	1.57021	-0.321823	-0.347899	0.0444848	0.38046	0.672866	2.23011	3.75759	0.681279	3.14997	-0.130259	4.80555	0.118478	0.282555	-0.645802	-1.54118	-1.26739	-0.703016	-0.301078	2.84102	-0.833868	1.10785	-0.545098	0.600144	-0.508128	-0.654677	-0.11835	0.960649	-1.07272	-1.09433	2.15115	-0.552583	-0.204425	-2.29136	-1.11584	2.98777	-0.251463	0.123902	-0.699876	1.19182	-0.729445	-1.71814	-1.74431	0.141361	-0.668977	0.34589
MYL4	1.18748	-0.256685	-0.554009	-0.898022	-0.282367	0.741541	-0.806806	3.27594	-1.98426	-1.13129	0.321471	-0.0146975	0.242409	0.567161	-1.42567	4.25274	-0.334196	3.97622	0.106258	0.169963	-0.604283	-0.491537	1.09011	-1.75713	0.0101732	-1.02312	-0.327134	-1.99085	0.634361	0.533314	0.563669	2.30361	7.37736	1.20765	4.48716	-1.44078	0.770996	-0.428844	0.332508	2.59102	-0.296017	-0.675699	-2.27959	1.04604	1.20597	-0.768597	-0.586111	-1.10297	-2.61468
MYH7	2.30945	-0.0223046	0.908314	0.928281	-1.35489	1.25783	0.0594141	6.59781	1.72886	-0.798163	0.255765	-1.45594	-1.0114	-0.499454	-2.40959	3.28533	0.574805	-0.761957	-1.61612	2.36248	0.809483	-0.00211981	0.672147	6.16823	-1.94462	-1.00073	0.388819	6.12226	-0.0239821	1.47428	1.12165	-2.59264	0.168675	-3.25859	-0.331372	3.53341	0.113535	-1.69831	-0.200888	-2.77793	-0.153281	0.147475	-1.42551	1.08287	-1.84372	0.200606	2.22036	6.37597	-0.284801
SRC	0.579724	0.741158	-0.459276	-0.23407	0.220138	-1.07925	0.55936	0.109046	-0.7427	0.24159	-0.812768	-0.433124	-0.401886	-0.801729	-0.0174619	0.0330418	-0.557428	1.32911	0.378266	0.876183	2.24897	-0.0072245	1.27513	-1.34342	0.241535	2.12042	2.18053	1.03085	-0.727202	-0.501742	-0.636284	0.114531	0.896006	1.31558	-0.244034	1.58472	1.72227	1.02323	2.34737	0.160695	0.501033	0.0687378	1.40385	1.73502	2.13935	1.43463	1.16477	1.20578	0.787
PEPD	1.36301	0.0488951	0.28333	0.17795	0.759071	0.00630342	-0.255613	0.177114	0.633238	0.303124	0.134802	-0.0452924	0.0674302	-0.29714	1.99932	2.75395	3.27154	-0.300873	-0.915579	-0.776294	-0.52734	-0.462529	0.670123	0.0395421	0.0239251	-0.446985	0.893226	-0.21717	1.42725	-0.594371	0.186275	0.293068	-0.214967	-0.360283	-0.145336	-0.151639	-0.203215	-0.655438	-0.515383	0.0420582	-0.300101	0.177063	-0.303691	-0.590814	-0.282209	-0.570223	0.0710286	-0.82057	0.697235
XRCC6	-0.998605	-0.520941	0.413725	-0.425948	-1.03489	0.203743	-0.620989	-0.942618	0.202095	-0.475135	-0.799973	-0.307284	-0.681871	0.70156	0.142188	-1.42252	-0.812779	-0.622153	0.153088	-0.244999	-0.128827	-0.792342	-0.00514316	0.890076	-0.691225	0.119646	-0.305104	-0.409255	0.15944	-0.191135	-1.46254	-0.440018	-1.65879	-1.26088	-1.52183	-0.425459	-1.49455	-0.562613	0.0637198	0.197239	-0.516501	-0.356295	-1.47875	0.233805	0.323735	0.229105	-0.587766	-0.11622	0.533458
XRCC5	-0.958069	0.027082	0.468363	-0.43799	-1.19736	0.937161	-0.180777	-0.340715	0.43108	-0.35177	-0.785264	-0.45065	-0.733905	0.650392	0.268759	-1.6422	-1.10854	-0.563096	0.264396	-0.340398	0.120628	-0.768617	0.0826533	0.947533	-0.736703	-0.0886048	-0.420656	-0.471866	0.462932	-0.165033	-1.68839	-0.418698	-1.7953	-1.04241	-1.31907	-0.400487	-1.90661	-0.359444	-0.0441009	-0.158622	-0.526143	-0.42596	-1.46462	0.153347	0.277681	0.223689	-0.597787	-0.0768648	0.760302
COX4I1	1.95405	0.225597	0.210068	0.0715384	-0.122588	-0.0800031	-0.0979821	1.41079	0.650752	0.395272	-0.999351	-0.752971	0.0972163	0.582111	2.6809	0.836564	1.04143	0.316497	-0.180761	-0.584466	0.581845	2.40073	-0.0961333	-0.330157	0.528471	-0.740268	0.0844558	1.21378	-0.362783	-0.202569	0.276102	1.17708	-0.307367	-0.0658466	0.533523	1.44789	-0.132271	0.211205	0.102716	1.41569	-0.766007	1.05013	0.574473	-0.555883	-0.0689578	-0.62872	2.19099	0.167022	-0.167595
IFI30	-0.660622	1.30579	-2.80363	-1.76346	1.79716	-3.95635	-0.962539	-1.30994	-5.76545	0.850146	-0.581373	1.24055	-0.404291	0.429904	3.26289	1.16998	0.66012	-0.504282	-0.0715067	-1.94084	-0.0410824	0.599167	-1.21783	-0.341166	-0.0642527	-1.61885	1.76023	-0.412426	-1.89899	0.560247	0.996643	0.832145	0.991096	3.07571	0.854283	0.393758	0.268707	0.212665	-0.359453	0.858782	-0.199536	0.298283	0.690017	-0.865212	-1.75686	0.197444	-0.0231596	-1.08634	1.82556
LAMP2	0.825961	0.109908	-0.297371	-0.610502	0.623267	-0.77618	-0.643648	-0.830269	-0.363056	1.6768	1.03652	0.751028	0.234259	-0.0786611	0.257957	2.33476	1.62383	-1.26716	0.206374	-0.228261	-1.13705	-0.824855	-0.109103	-0.193663	-0.680982	0.0808708	0.918047	0.35188	1.7921	-0.71036	0.745862	-0.328193	-0.0750967	0.391101	0.180925	0.0594117	-0.276425	0.12776	-1.35635	0.206609	-0.803873	0.0501971	0.597785	-0.112671	-0.114646	-0.668399	-0.777567	-0.287198	1.6964
RNH1	0.0641901	0.411938	0.673562	0.786797	-0.166114	0.392984	0.579158	0.0518193	0.629078	0.386507	0.425908	-0.257788	0.414013	0.154199	0.370086	-0.288484	0.518384	0.0369483	-0.377172	0.381004	0.353183	-0.286249	1.70004	-0.891985	0.0878544	-0.828243	0.533833	0.40497	1.07852	-0.807384	0.130478	-0.374063	-0.108118	-0.837999	-0.326803	-1.0323	-0.03567	-0.583837	0.903843	0.184469	0.0256062	0.387614	-1.35796	-0.32765	0.214817	0.408109	-0.416062	-0.71484	-0.940197
NCAM1	-0.382542	-0.905701	-1.68784	-1.34396	-2.25476	1.63752	-0.76617	-0.0621145	2.52939	-1.18624	0.457554	-0.859688	0.244952	-2.59396	-1.30435	-0.859621	1.43109	2.81901	1.48696	0.0267663	3.93178	-0.156872	1.18566	-2.59107	-0.334954	0.582582	-1.32443	0.346551	1.96122	-0.960096	0.595106	-0.995075	-0.666643	-1.66909	1.65165	-0.763765	-0.498622	2.02369	0.933503	2.42731	-0.42588	2.56545	0.365995	-0.565671	0.461215	-0.477539	1.01344	-0.771268	-0.171703
VCAN	-0.982329	-1.24394	-1.36364	0.172242	-0.939002	-1.01333	0.932738	0.0967891	0.566095	-0.770808	2.27581	1.37372	2.48373	-2.1686	-0.846943	0.26032	-0.155718	1.33583	1.75934	3.08217	0.179483	0.142906	1.40591	-2.69105	1.81143	-1.16123	-1.45699	0.19393	-1.66078	1.6789	0.809785	1.66248	0.480208	-0.646284	-0.348152	0.934069	0.511362	1.23413	1.78297	-2.50061	2.50427	0.799218	1.05539	-0.785667	-0.0592768	3.05052	-0.035555	0.335542	-1.76737
EEF2	-0.259158	-0.701806	0.382829	0.130426	0.412476	0.0178506	-0.000332899	-0.179767	0.288897	-0.0033049	-0.86352	-1.51075	-0.436669	0.862384	0.621561	-0.822652	0.177104	-1.26658	-1.06297	-0.0234576	-0.402271	-1.44495	0.167326	1.16334	-0.770382	-0.952556	0.765383	-0.725221	1.44564	-1.28909	-0.296349	-1.19545	-1.27097	-1.17699	-1.5345	-0.725598	-1.19764	0.0519019	-1.21198	-1.75227	-1.60058	-0.174908	-1.16396	0.762471	-0.658542	-0.66259	-0.596601	-0.301944	-0.657603
KRT10	1.34168	1.81065	3.948	6.35317	0.225525	-0.355623	5.95054	0.893058	0.717045	0.875034	0.45851	0.572766	1.5329	-0.959035	-0.544091	-0.419025	2.29131	0.21451	-0.567506	-0.265276	0.118601	-0.0861924	1.34275	-0.518507	1.74014	0.0557417	2.58632	0.116861	0.31158	-0.00742445	1.79941	-0.483636	0.297773	0.543383	-0.111231	-0.163797	1.29518	-0.373286	-0.512121	-0.336628	-0.215155	-0.65029	0.23341	-0.548264	-0.100318	-0.324695	0.325791	1.23845	0.135163
KRT5	1.60584	2.58102	5.56925	8.72646	-0.20133	6.33781	8.20146	0.853996	0.73211	0.480937	-0.0522225	1.07823	1.45868	1.54951	-1.02439	0.489363	1.00155	0.0920888	1.36636	-0.238982	-0.379826	-0.370876	1.88739	-0.654761	0.804963	0.17677	2.2492	0.679672	-0.00765109	-0.00522908	2.70814	-0.390901	-0.321249	-0.697618	0.135599	-0.39395	1.29017	-0.540405	-0.185626	-0.803856	-0.0340533	-0.393928	-0.21901	-0.434884	-0.295418	0.0013741	-0.0791886	1.16703	1.20406
PDIA4	-1.6691	-1.03017	-0.017081	-0.752051	-0.355364	-0.618308	-0.71703	-0.817857	-0.108204	1.30709	0.868607	0.619062	-0.434538	-0.335038	-0.657508	-0.534528	-2.10877	-0.599961	-0.739695	-0.41794	1.02843	-0.285906	1.0346	-0.0431987	-0.3963	-1.67405	0.143346	-1.11607	-0.23739	-0.381006	-0.935335	0.213111	-0.326365	0.546348	-0.737859	0.410304	-1.75037	1.19712	-1.47824	-0.223515	-0.620411	-0.588755	0.571548	-1.369	-0.0333159	-1.30624	-0.691294	-0.231535	-2.03271
C6	-0.15974	1.62649	-0.388123	-0.203254	-0.653457	-0.634241	0.790486	-0.0372694	0.323772	-0.569363	-1.06074	-0.306471	2.35559	-0.178672	-1.55707	0.584504	0.137503	0.280059	0.268915	2.61603	-0.877312	0.848834	-0.380804	-1.12318	1.4108	-0.83371	-0.32903	0.538883	-1.53906	0.826298	1.87982	1.35895	0.326795	-0.33054	0.134233	1.35255	-0.0634231	1.36317	-0.770577	-0.955502	2.32588	0.698683	0.808724	-0.149588	-0.556541	0.451182	1.38437	1.56698	-5.46869
P4HA1	-0.941969	-0.02369	0.0764832	-1.21616	-0.51678	-0.778896	-0.936381	-0.599011	-1.16384	1.28734	1.57392	0.326174	0.488879	-0.455444	-1.42185	-0.176058	-2.23711	-1.16081	-1.23209	0.234888	0.216369	-1.09847	1.17001	0.70494	-1.04164	-0.925659	0.915503	-2.26616	1.16259	-0.391618	-1.72663	1.46005	-1.3452	-1.06491	-0.858683	1.1263	-2.37529	1.00726	-2.4117	-1.21444	-0.735166	-2.08024	0.0815476	-0.811758	-1.897	-1.3488	-2.41241	-1.17244	-0.756412
TPT1	0.656624	-0.456367	-0.360888	-0.571347	0.132305	-0.671752	0.541445	-0.155731	-0.46996	-0.244946	0.435097	0.490844	-0.315986	0.332135	-0.571156	1.06686	0.00190307	-0.0607071	0.572937	1.50789	-0.456807	0.456599	-0.598864	-0.7568	-0.0179959	0.0492786	-0.0313384	0.129324	-0.3662	0.0598591	0.309248	1.13082	0.421452	2.33529	0.99705	0.792788	-0.113544	0.668252	-0.959031	-0.0489288	0.823508	-0.447914	0.618471	0.336879	-0.299242	-0.0809703	0.0993333	-0.348857	-0.224858
ALAD	-0.334685	-0.449221	-0.907865	0.278349	-0.359435	0.468773	0.476997	0.202734	-0.364473	0.372102	-0.454477	-0.492336	-0.196326	1.80472	0.0264953	-0.107929	0.653338	0.872624	1.36267	0.817824	0.326263	-0.111891	-0.582783	-0.274563	-0.178893	1.12012	-0.322224	0.817799	-0.851115	-0.10397	0.247859	0.738107	0.545612	-1.47656	0.0659871	0.0842731	1.2259	-0.399741	1.26374	0.466608	-0.0398887	0.472191	-0.719599	-0.436814	0.268613	0.759552	1.50547	-0.0619567	0.280341
LCP1	-0.807644	-0.0223046	-0.0550478	1.44178	1.22623	-2.29448	-0.187093	-0.00598692	0.484305	3.11028	1.98904	1.09311	0.906503	2.08054	-2.22391	0.0304828	-1.48911	-0.447696	-0.36905	-1.09875	-0.506561	1.43282	0.937199	-0.184197	0.638096	0.0956747	2.30434	0.778832	0.632072	1.01084	1.53925	0.345798	1.55992	0.532744	0.24687	-0.308625	-0.496376	-0.0594421	-0.475649	-0.862835	0.282339	2.54996	0.597627	-0.0960183	-0.292196	-0.169065	0.552305	-0.738027	0.612703
PLS3	-0.468969	-1.15029	1.20582	-0.0634615	-0.921813	1.30022	0.87937	1.53589	-0.297828	-0.704236	0.214327	-0.11673	-0.860546	-1.42632	-0.740726	0.37514	-0.407664	-0.797832	0.0970188	0.215348	-1.84713	-0.251821	-0.190611	-0.592119	-0.246208	-1.24155	-0.607806	-0.0612592	0.614411	-0.0150852	-0.699763	-1.52823	0.444351	-1.12291	-0.0753038	-1.08826	-1.76454	-0.764529	-1.23315	-0.437867	-0.283862	-0.219276	-0.30877	2.3114	-1.75515	-0.171378	-0.917422	-1.18098	-0.279066
APEH	0.30687	-0.109757	-0.50141	-0.482311	0.71999	-0.317415	-0.722654	0.129513	0.409929	0.240572	-0.591925	-1.72468	-0.310402	0.178127	0.0321089	1.98378	0.439024	0.281428	0.19916	-0.77578	-0.0582232	0.322763	-0.214577	-0.180256	-0.856934	-0.273052	0.085921	0.295927	-1.06252	-0.364987	0.0906972	-0.0161826	0.455737	0.234214	-0.0389093	0.437966	-0.0323584	-1.33357	0.484167	0.382732	0.306439	-0.0713612	-0.093388	0.201103	-0.196941	-0.00336031	-0.279115	-0.0690827	-0.326526
ETFA	0.881076	0.77106	-0.0642977	-0.452986	0.166096	-0.514431	-0.176046	0.826242	1.40414	0.315242	-0.605623	-0.729161	0.309726	0.668847	1.19118	0.771638	-0.205156	0.113277	0.602527	-0.110818	-0.323693	-0.290632	0.388278	-0.0398468	-0.484842	-0.699726	0.49507	1.5732	-0.845805	0.0878199	0.0252769	1.38095	1.63286	-0.536461	-1.23713	-0.222561	-0.168197	0.127407	0.0118614	0.723456	-1.08596	0.303925	0.269971	-0.0269221	-0.231853	-0.334417	1.03352	0.858604	-0.84013
GYS1	3.57538	0.848365	0.0695102	-0.189084	-1.0199	0.337848	-0.811176	2.17527	-1.0864	1.05976	-0.0767136	-0.959042	-0.399012	-0.216931	2.71406	0.307176	-0.659018	-0.631224	1.09608	0.958007	0.784416	-0.789935	0.295216	0.411935	0.353449	0.410841	0.959257	0.411998	-0.384184	-0.0326711	0.239049	0.0341302	-0.310988	0.356414	-0.95107	0.789964	2.7465	-0.551829	0.181439	-1.1062	-0.235267	0.185915	-0.524085	0.614188	0.64797	0.00922292	-0.546324	2.25165	-0.710065
PRKAR2A	-0.0414132	-0.0819838	-0.770384	-0.0540099	-0.595055	0.61128	-0.07259	0.687363	0.250656	-0.286662	0.0381977	-0.0597248	-0.199311	-0.298467	0.00349698	0.328565	0.0779819	1.01491	-0.300454	-0.016878	-0.934092	1.45428	0.23653	-0.0749078	-0.334764	0.22309	-0.870519	0.809341	-1.23294	0.589586	-0.337343	0.52011	1.19221	0.854783	0.816294	0.668092	0.75234	0.271152	1.18868	-0.145611	0.669564	-0.271376	-0.091287	-0.339543	0.555316	0.73912	0.173633	-0.11265	0.137565
ENO3	4.00249	-1.54559	2.55871	1.11829	-1.07334	0.521373	-0.00381654	7.23943	-1.9873	-1.83999	1.63689	-2.38737	-0.182745	-0.84662	-0.946326	3.94952	-0.415184	0.884171	1.07206	0.507024	-2.43669	1.11887	-1.54715	-0.970232	-1.61627	0.0564133	0.385575	-0.517648	-0.00765109	1.10429	1.04418	1.14544	1.52589	1.41063	1.01903	4.89436	0.648301	-2.25421	-0.117569	-3.97773	-0.774169	-2.27127	3.38659	0.855338	-0.515348	1.38518	0.173116	1.65734	-0.28551
GTF2F2	-0.721072	-0.510765	0.355623	-0.122095	-0.297635	0.266396	-0.330412	-0.728585	0.138239	-0.665673	0.116536	-0.470504	-1.00384	0.158779	0.163362	0.925318	0.067599	-1.12408	-0.462772	0.0900855	-0.627386	-0.570041	-0.654358	0.0789857	-1.28776	-0.68464	-0.857231	-0.990152	-0.733788	-0.987749	-0.140675	0.174634	-0.77027	-0.0299516	-0.290532	-0.411891	-0.67967	-0.613741	-0.378149	-0.116793	-0.700674	-0.472401	-0.279235	-0.588302	-1.05928	-0.992413	-0.756123	-1.06103	0.518778
CD59	0.382571	0.839353	1.44431	-0.381201	-1.15629	0.0348056	0.393463	1.14054	-0.226643	-0.309478	-0.00984948	1.86819	-0.355897	-0.744182	-0.332267	0.163546	0.73747	1.19343	0.100229	0.0426418	-1.46714	2.1447	-0.0150315	-1.80388	0.00298206	-0.981097	-0.868713	1.38601	-1.82751	0.929279	-0.0491207	-1.47176	1.29314	-0.224929	0.924751	0.646552	1.04491	-0.990675	0.171026	0.445521	1.39133	-0.516281	1.95566	-2.27383	-1.10073	-1.39183	-0.0215537	-0.92305	-1.38298
MIF	-1.34223	-1.14987	-2.03541	-1.36226	0.149823	-0.303351	-0.933681	-1.02571	-2.06599	0.0739551	-0.121259	0.180785	0.624686	0.251064	0.217481	1.22672	0.749428	1.23425	0.282395	1.93233	-0.500102	1.56755	-0.963583	0.26017	0.397107	1.72553	-0.0652108	0.732738	-0.401355	1.39013	-0.473274	1.84663	1.65512	0.285938	1.80158	1.67875	1.57317	1.43277	0.388432	1.05265	1.67453	-0.706621	0.0819107	1.06816	0.910328	0.0584647	0.473102	0.093333	-0.259887
FOLR2	-0.299868	-1.2673	-1.41509	-0.758575	1.3121	-2.76476	-2.12914	-0.0775939	1.18543	0.719689	3.15429	2.64262	2.62579	-1.30283	-2.14443	-1.20508	-0.715582	0.746996	-1.12525	-2.22147	-1.31263	2.01362	2.55318	-1.4074	-0.11377	-1.18281	1.14791	0.324695	-0.00765109	0.191531	2.41898	0.4449	1.00787	0.73095	0.332765	-1.54947	-0.424305	-0.0609886	-0.267968	0.758031	1.02385	1.25854	0.472852	-1.27919	-0.572011	-0.863478	0.67733	-1.66983	0.396731
CD99	-0.607047	-1.00933	-0.182548	-0.547162	-1.2514	-1.8075	0.0806633	-0.299842	-0.419473	-1.11231	1.18804	0.460697	-0.482309	-1.10185	-0.312473	-0.139983	-0.0872971	0.778173	0.843428	-0.353798	-1.60605	0.811784	-0.069212	-0.390208	0.645817	-0.116687	0.594028	-0.490592	1.42258	0.286856	2.38162	1.54132	0.385343	0.438895	1.10237	-0.234536	-0.978007	0.274337	0.302424	0.223832	0.157387	-0.22771	2.02253	0.607206	0.386151	-1.73449	0.539467	0.163987	-0.0451284
PRKCSH	-0.920352	-0.973601	-1.01314	-1.14678	-0.852644	-0.156762	-1.18627	-0.524138	-0.622889	0.697658	0.429116	0.29755	-0.150009	-0.697568	-1.12077	-0.273111	-2.17361	-0.137948	-0.18067	-0.65218	-0.22075	0.350132	-0.498748	0.295602	-0.443686	-0.279239	0.33073	0.233416	-0.582139	0.0241118	-1.31924	2.38756	0.346292	0.137929	0.206416	0.901661	-1.14477	0.508632	-1.13319	0.137536	-0.253446	-1.00116	0.48537	-1.34713	-0.696802	-0.0216935	-0.0556101	-0.40779	-0.797004
HCLS1	-0.662582	-0.470701	-0.360625	0.35168	1.36281	-2.66114	-1.46758	-0.727936	0.820902	1.29948	1.63857	1.55053	0.890491	0.00619285	-1.80437	-1.34982	-1.52898	-0.86689	-1.48272	-1.41855	-1.05449	0.614978	1.70373	-0.667519	1.21514	-1.64368	1.49004	-0.24502	1.30235	0.358251	1.55914	-1.35979	0.0797951	-0.316046	-0.634088	-1.10231	-1.0904	-0.452702	-0.951938	-0.624652	-0.118576	1.35619	0.102306	-0.398692	-0.946675	-0.250565	-0.333685	-1.4264	-0.112478
FDPS	-0.290032	-0.0223046	1.04288	-0.157104	1.06287	-0.390175	-0.719713	0.448485	-0.150614	0.724141	-1.35186	-0.289772	-1.09652	0.958532	-0.309461	-0.65169	-0.123751	0.526266	1.00643	-0.297849	1.21893	-0.153079	-1.30279	0.0766994	-0.529747	2.74855	0.0482201	-0.0317584	-0.318174	0.104541	-0.417574	1.48158	0.410211	0.959139	-0.103542	0.285972	0.131045	0.0718335	-0.0217006	0.189973	-0.0679454	-0.1311	0.244673	-0.335086	0.130888	0.53232	0.0670144	0.364629	0.0786299
CPM	-2.5939	-0.900532	-0.661625	0.676032	0.847205	-1.20034	0.171945	-0.288788	1.32836	4.00129	2.79003	2.46341	0.500972	0.750249	-0.858979	-1.01106	-0.393123	3.32668	-0.20176	-0.775683	-1.7496	0.446547	2.22774	-0.457374	2.16187	-1.26885	2.11072	0.906793	-0.394642	-0.477371	0.914584	1.24202	0.200932	-0.352819	1.15965	-1.72819	0.717652	1.08592	3.36328	-0.0933574	0.20342	1.06058	-0.0465946	-2.09605	2.70652	-0.534961	1.39617	0.0839375	0.13422
COX7A2	1.76195	1.66593	0.211484	0.456166	1.31031	0.170986	-0.521004	0.0915072	0.0955348	0.384002	0.388446	-0.515671	-0.235345	-0.165757	1.41768	0.586062	1.27815	0.0835348	-0.273171	-1.01897	0.472428	0.140063	0.371955	0.203829	0.377196	0.709318	0.296442	-0.0468898	-0.753471	-0.805405	0.272154	-0.381205	-0.573786	-0.469291	0.0371834	-1.0881	0.164909	-0.547168	-0.00461378	1.50555	-0.552727	-0.653134	0.203761	0.571136	0.188017	-1.64842	0.418158	0.718208	0.698104
NID1	-0.438029	-1.02029	2.16229	0.745068	-0.533586	-2.15321	-0.231753	-0.461622	0.207932	-0.188081	-0.948324	0.582841	-0.526554	0.749858	0.246709	0.493395	-0.349833	1.73292	4.01192	4.66823	-1.10716	3.2342	-1.98927	-0.126141	2.57884	3.15893	-0.95025	2.56534	-1.52867	3.243	0.0167983	2.66856	2.72221	3.24982	3.62423	3.43442	3.06853	3.49738	3.17086	-0.346502	2.82563	2.3121	3.3417	1.1341	4.05455	4.42022	3.48558	3.9895	-0.240588
AKR1A1	-0.57588	0.738518	-0.762608	-0.25001	0.167825	0.514655	0.291183	-0.369177	0.0476386	-0.883729	0.433242	0.860571	0.597471	-0.589147	-0.452378	-1.66487	-0.177039	0.117614	-0.884717	-1.52287	0.0123416	0.0833509	0.97895	-0.083682	-0.342165	-0.616845	0.832843	-0.00621567	0.389804	-0.364285	0.813202	-0.117946	-0.218029	-0.0323992	-0.233364	-0.211685	-0.788592	-1.00617	-0.393178	-0.268981	-0.0808344	-0.0138718	-0.978821	0.783893	0.307552	-0.00957106	-0.478329	-0.720362	0.895035
PKM	0.651929	0.895376	-0.016991	-0.773985	-0.0537627	-1.01572	-0.33321	1.05763	-0.820053	0.478552	-0.309975	-1.64359	0.295357	-0.236791	-0.313569	0.832595	-0.635345	0.104137	-0.116712	1.33239	-0.467309	0.913393	0.278184	0.186498	-0.270062	0.0643953	0.342291	-0.272949	0.568147	0.827999	0.0322733	1.69573	0.64632	0.642067	0.133526	1.61052	0.741715	0.483553	0.0437558	-1.48352	0.930042	0.0523616	0.301061	1.47061	0.721935	1.32719	1.05101	1.09682	0.290444
ACYP2	1.40658	0.533966	-0.49101	-0.0317238	0.257834	-0.326033	0.111083	3.73948	-0.194965	-0.388198	0.242946	0.975859	-0.758888	-0.411452	1.35768	1.12675	-0.128813	-0.301988	-1.00318	0.137817	-1.76029	0.0680029	-0.0984329	0.869623	-0.19936	0.235507	-0.151912	0.702019	-0.0246494	0.62431	1.15022	0.426679	2.29914	-0.42114	1.03654	1.1138	1.97482	0.0951027	0.558387	-0.511227	-1.49802	-0.313314	0.341777	-0.588304	-0.636252	-0.57925	1.75905	-0.257876	0.111887
HSP90B1	-1.13808	-0.842517	-0.0827082	-0.994137	-0.714554	-0.615877	-0.811699	-0.902675	-0.781438	0.471635	0.898072	0.159539	-0.554379	-0.26057	-0.60568	0.0400884	-2.04546	-0.425557	0.00427563	-0.37278	0.899844	-0.0204994	0.811688	0.219446	-0.686842	-0.955939	0.060767	-0.550588	0.216784	-0.319308	-1.26731	0.713578	-0.741222	-0.215264	-0.875864	0.0310807	-1.58721	1.4912	-1.06226	-0.0125657	-0.321783	-0.882439	0.334563	-1.08124	0.32959	-1.29953	-0.341019	-0.498233	-1.48203
MYL6B	-0.130433	-0.947338	-0.87682	-0.302158	-0.411067	0.484164	-0.982961	5.36995	-0.761767	-1.36026	-0.957481	-0.302207	0.622999	-0.811032	-2.42239	1.66216	-1.65052	1.08942	-0.458485	0.754925	-1.03863	0.544044	-1.55267	0.0464531	0.775273	-0.450914	-0.764727	0.184307	-0.742524	2.25212	0.450659	-0.180182	-0.341851	-0.0899205	-0.385438	1.10065	1.0846	-0.440469	0.081536	0.471523	0.77275	-1.123	0.116917	-0.0981811	-0.0542807	-0.100654	0.0862788	-0.880697	-0.778863
SNRPB	0.768487	1.18686	-0.390058	-0.56255	1.52271	1.30696	-0.169685	-0.689892	0.00864461	0.452441	-1.65928	-1.19259	-0.317234	1.39732	-0.0952034	-2.15465	1.06746	-1.38751	-0.656295	-0.0140633	1.18501	-1.897	-0.940283	1.61804	-0.861896	2.31536	0.884391	-0.703268	0.337942	-1.15888	-0.2234	-1.16827	-0.946719	-0.338296	-1.57524	-1.33286	1.34363	-0.764734	-0.189396	-0.316729	-1.60656	0.201689	-1.39972	1.54246	0.595297	0.84394	-0.297913	1.01353	0.987828
IDE	0.151787	-0.483447	0.846519	2.72515	0.116572	0.0441583	2.43354	-0.383959	0.501382	0.266254	-0.172881	-0.580654	-0.0124992	0.272407	-0.547846	0.148964	-0.215871	-0.0286875	-0.247106	-0.609009	0.472578	0.372245	0.194091	-0.175557	-0.160229	-0.212254	0.136126	-0.10215	0.411474	-0.788998	-0.311207	0.930367	-0.130725	-0.711596	-0.898098	0.368828	-1.12473	-0.725234	-0.0410921	-1.24126	-1.23919	-0.585395	-0.477207	-0.613551	-1.19712	-1.13402	-0.505399	-1.19157	-2.13594
MMP9	-0.43558	0.470076	-2.34263	-0.926846	3.13431	-1.46137	1.47024	0.477705	0.768445	5.64295	0.06892	-0.668109	-0.301301	4.04105	-1.64452	0.583275	0.92138	-1.60417	-1.76431	0.369242	1.80068	0.947202	-0.0727543	1.40699	-0.650181	-0.245291	4.96999	-0.146822	-1.57425	0.489138	0.433205	1.91356	-0.244044	-0.0516088	1.61672	2.75491	-0.123735	-0.732036	-2.00885	0.740136	0.491848	2.60029	-1.28561	-1.20737	-1.60625	-0.638277	0.407416	-1.36687	1.38878
COX6B1	1.58537	0.0649679	-0.341026	-0.0305537	0.525769	-0.285167	-0.348747	1.42548	0.103385	-0.361904	-0.148269	-0.063574	-0.915509	-0.346355	0.88718	1.66294	0.193425	1.03118	-0.136737	-0.99022	-0.751358	1.03885	-0.454061	-0.571974	0.40434	-0.472377	-0.100685	0.570549	-1.26805	0.313593	-0.394625	0.150444	0.412848	-0.241982	0.7358	-0.06261	0.628441	-0.26904	0.0437558	1.39557	-0.381462	-0.452933	0.566565	-1.01247	-0.588256	-1.47373	-0.44795	0.0300033	-0.231413
HNRNPL	-0.180071	0.0903118	-0.540302	-0.886197	-0.600864	-0.131596	-1.14498	-1.64195	-0.749193	-1.84426	0.179081	0.277233	-0.379739	-0.316132	0.247515	-1.03055	-0.116921	-1.04864	-0.0261057	-0.0612995	0.653827	-0.511227	-0.991373	0.659837	-0.628736	1.13165	-0.251518	-0.491206	0.128527	-0.0869217	-0.802106	-0.323472	-0.901166	0.663612	0.291499	-0.389162	-1.00862	0.301187	-0.0608848	1.45866	-0.489867	-0.432182	0.0947131	0.322841	0.355761	-0.195943	-1.14857	0.31348	1.16487
DARS1	0.926854	1.30674	1.53967	0.0465906	0.894658	-0.0673924	-0.203305	-0.0523125	0.259275	-0.16497	-0.855811	-1.23506	-0.364513	0.842895	0.808614	-0.558083	0.8148	-1.22744	-0.855784	0.765472	1.03271	-1.42174	0.838548	1.30779	-0.751068	-0.347975	0.668229	-0.72817	1.05534	-0.899739	0.218416	-0.32744	-0.774121	-0.949232	-1.50002	-0.164183	0.0177351	-0.511889	-0.244937	-0.516252	-0.493491	-0.864653	-1.01683	0.975815	-0.0616781	0.300362	-0.0906712	0.196192	0.0307402
JUP	-0.133407	-0.115059	3.45016	6.31966	-0.690588	1.52286	5.47575	1.13706	-0.0603817	1.32789	0.0815853	0.951027	0.295315	1.48278	0.39249	0.170887	0.652399	-0.563774	-0.0464079	-0.799983	0.897886	-0.336548	1.05901	-1.73398	0.953411	-0.670217	0.659212	-2.43867	-1.48655	-0.051424	0.175069	-0.908904	-0.423744	-0.0417114	-0.115788	-0.550371	-0.447232	-0.541551	-0.598862	-0.937075	-0.521189	-1.0914	-0.275222	-0.352369	-0.758645	-3.21352	-0.377666	-0.230312	1.93536
UQCRB	1.38321	0.634939	-0.910391	-0.843631	-0.0700577	1.03067	0.755471	1.81035	-0.393147	-0.163046	-0.330517	-0.387533	-0.498452	0.187526	0.672575	1.88504	0.0960012	1.40149	0.0944807	-1.03586	-1.6209	0.725333	-0.585916	-0.518545	0.0438203	-0.800309	-0.30093	1.63417	-2.09963	0.331351	-0.738365	0.151502	1.0234	0.340998	0.123289	-0.128595	0.404681	-0.328005	0.111685	0.279862	-0.464796	0.815018	0.337945	-1.07229	-0.778178	-0.646367	0.12342	-0.378317	-1.803
CPA3	-0.152426	-2.21837	3.62186	5.44443	-2.04269	1.38398	-0.166813	1.59999	1.90472	-0.791585	6.6649	1.15657	3.72294	0.995771	-1.58809	-0.349143	2.57267	2.2778	0.908161	-1.56549	1.36691	3.21215	3.72649	-3.75634	2.47553	-0.64623	-3.22857	1.47398	-1.37238	0.432849	4.32093	0.153494	0.409226	-2.28438	4.34065	-0.821604	0.815872	-1.11124	4.90891	-0.441732	0.189328	1.42427	0.362191	-0.441824	1.1257	1.54132	4.88035	-1.42352	0.320411
FABP4	0.154682	-2.07554	3.15263	4.2139	-1.07293	-0.611658	5.02292	1.32855	1.3612	-0.0101689	0.414824	4.54895	1.08213	0.557424	0.588603	0.489129	2.3563	2.72744	-0.148381	-0.75248	-0.0924688	1.41293	1.00014	-1.48875	4.68374	-1.18388	3.26728	1.69274	-2.15666	0.0972393	-0.251869	-1.57214	1.21088	-2.24105	-0.0871718	-1.79776	0.69055	-0.163374	1.62935	-2.1914	0.930405	2.70665	0.154739	0.996575	1.64684	1.90935	0.512064	-1.0799	0.132568
GLUL	-0.637283	-0.203246	0.195204	0.320175	1.04013	-1.53818	-0.586587	-0.338284	-0.277936	2.12631	-0.823907	-0.380131	-0.513489	1.35463	-3.0883	-0.844072	-0.910431	-1.19981	-1.61144	-0.838186	-1.23729	-0.156872	-0.305331	0.178659	-0.471367	-0.725007	4.00544	-1.52415	0.834026	-1.04236	2.96429	-1.89877	0.799302	-0.776206	-0.795282	-1.22663	-1.17299	-1.80795	-1.2021	-2.16976	-0.660861	3.72952	-1.31901	0.370858	-0.983533	-0.479223	-0.658616	-0.0867527	1.94059
AKR1B1	1.27862	1.87188	-1.16274	-0.212198	0.772998	-0.161929	-0.281659	1.48809	0.510563	-0.0505716	0.410096	-0.851231	0.540417	-0.876461	1.08316	0.18389	0.636088	-0.453585	-1.79833	-0.504147	0.157231	-0.914453	1.953	0.361503	-0.709418	-0.920656	1.64508	-0.509362	0.259681	-0.73123	1.42712	-1.06635	-0.526689	-1.43865	-0.991251	-0.76288	-0.705149	-1.19268	-0.423921	-0.307397	-0.50141	0.235317	-0.870304	0.326237	-0.798709	-0.300646	0.249287	-0.195349	1.24645
ANPEP	-1.93555	0.0473246	2.81498	1.25514	1.00951	-1.90704	1.05334	0.0448943	-1.0975	2.6095	1.98469	0.705304	1.72094	-0.869769	-1.69089	0.317251	-0.726862	0.391551	-0.607932	-0.640076	-0.3421	-0.643195	2.82739	2.90173	0.390135	-1.55828	1.12906	-0.911636	-1.68712	1.77198	-0.434177	-0.955081	-0.927195	-2.18059	1.00579	-1.06531	-1.84934	-0.730476	-0.898888	-2.01325	-0.185527	0.0194245	-1.38874	-0.576725	-0.0293167	-2.14174	0.0599639	-1.38059	-0.282302
RAC2	-0.617924	0.592317	-0.427334	1.4515	1.5519	-1.69706	-0.0401181	-0.198773	0.186018	3.24601	2.28935	1.49864	0.53867	1.6256	-1.39821	-1.1019	-1.35112	-1.06979	-1.2119	-1.11469	-0.236142	1.05311	0.689488	-0.743611	0.537756	-1.18763	1.71794	0.0441835	0.19795	0.787415	1.72093	0.017564	1.16683	-0.243529	-0.0581159	0.0606651	-0.562124	-0.395846	0.0369237	-0.148495	0.920208	1.56819	0.160577	-0.488524	-0.505817	-0.478471	0.21161	-1.72761	0.94686
CPN1	0.71727	-0.618722	-0.311059	-0.0430393	0.355992	-1.92439	0.221413	0.388399	0.0275068	0.311088	0.482141	-0.260749	2.78569	-0.53839	0.0317315	-0.195043	0.947245	-0.459998	-0.595938	1.73385	-1.44792	0.198029	-0.772401	-1.31481	0.517032	-0.954628	0.902606	-0.341698	0.508208	-0.0420556	2.88471	0.538503	-0.712732	-1.13727	0.181052	-0.163883	-0.429719	0.524022	0.0437558	-1.06544	2.02889	1.44062	0.445198	0.19767	-0.174612	-0.428786	0.870209	1.76672	0.313309
GSPT1	-0.350263	-0.222827	0.865086	-0.415374	0.136794	0.0178506	-0.367734	-0.340937	-0.202548	-0.504679	-0.515305	-0.779278	-0.113492	0.0606423	0.936334	-1.32542	-0.0700554	-0.696593	-0.0562519	-0.0683694	0.331048	-1.22197	-0.329197	1.19876	0.0385093	-0.849062	-0.123744	-0.881578	0.87281	-0.57538	-0.107731	-0.521926	-1.37473	-0.848906	-1.32958	-0.327228	-1.42221	-0.234933	-0.585707	-0.423533	-1.30097	-0.410942	-1.23121	-0.0468507	-0.342883	0.0827626	-0.78009	0.145719	0.207854
ARSA	-0.524954	0.332786	-0.154518	-0.22616	2.11881	-0.4399	-0.279121	0.229493	-0.492035	0.59439	2.66466	0.732837	1.64675	-0.323951	-1.09095	2.51202	0.503507	-1.04007	-0.308912	-0.698718	-0.846283	0.88048	1.02631	-0.590106	-0.270549	-0.76177	2.55626	-1.13692	-1.19017	-0.861905	0.769431	-0.815403	-0.781417	1.49707	-0.240603	-0.0855018	-0.158073	-0.703731	-0.739096	-0.076282	-0.0209755	0.404106	1.74607	-0.919708	-1.93173	-0.722705	-0.891395	-0.553048	-0.322564
EZR	0.654534	1.46091	2.7755	0.834644	0.260664	0.780653	1.46361	1.2774	1.00484	0.474109	-0.0199219	-0.987785	0.299008	0.60521	-0.876631	-0.171959	0.158159	-0.280385	0.63187	-0.747368	0.794376	-0.473543	-0.733513	-1.68002	-0.191291	-0.0916433	0.386575	-0.431402	-0.766158	-0.616557	0.433886	-2.1054	-0.81146	2.30017	-0.597537	-0.199375	-0.385058	0.673673	-0.0928082	-0.908947	0.705276	-0.449758	-0.639436	0.0364426	1.39848	-0.214169	-0.555192	-0.410721	2.05476
UCHL3	0.000681769	-1.06193	-1.50907	-0.469107	0.0349717	0.0424073	0.0690632	-0.0759837	-1.42177	-1.0467	1.00739	0.104468	-0.419054	0.265544	-0.12702	0.345203	-0.11906	0.206467	1.0252	-0.0250411	-0.786196	-0.846824	0.0426432	-0.987738	0.208784	-0.737678	-0.653728	-0.430441	1.33859	-0.241323	0.522609	0.345729	-0.378274	1.48204	0.495486	-0.557465	0.193855	-0.143458	1.13232	0.569621	0.172246	0.0157555	0.331991	-0.396403	-1.10668	0.393488	-0.0189579	-0.927049	0.401309
NME1	-0.0140496	-0.273157	0.318825	-0.759084	2.10986	-0.881364	-0.758064	-1.07015	-0.19742	0.470027	0.178056	0.131325	-0.0205685	1.03483	0.413993	0.557534	0.753841	-0.852087	-0.206849	-1.04373	0.275865	-1.11764	-0.757282	0.963804	-1.26379	-0.182116	-0.366944	0.238204	0.849197	-0.446802	-0.0534357	-0.300186	-0.354554	0.0925515	0.152307	-0.295902	-0.989616	0.944142	-1.07043	0.697319	-0.586897	-0.398848	-0.254175	-0.182045	-0.431053	0.0342906	-0.901753	0.469925	-0.0270222
NQO1	-0.160837	-2.19542	3.72231	0.991933	1.44401	2.26698	0.52386	2.15193	-0.369393	-0.489505	0.144295	-0.226717	0.839754	0.86162	-0.618379	-0.419184	0.678067	1.65538	-0.581817	0.0797886	-0.801768	-1.72949	-0.38978	-5.04821	0.822746	-0.9693	-3.56259	0.730458	1.15966	-0.591596	0.921923	0.622628	0.0553087	1.86348	-0.436401	0.830755	-0.434114	-0.183361	2.0613	0.266077	-0.155024	-2.13216	-2.43998	0.188395	-1.69432	1.04215	3.7194	1.62048	-1.31688
GNS	1.39897	-0.537347	-0.196831	-0.997504	0.435361	-0.379856	-1.13542	-0.538332	-0.624763	1.80461	0.587283	0.166722	-0.0673336	0.4592	-0.017421	1.2355	0.823656	-0.34293	-0.106747	-1.17532	-1.5393	0.109016	-0.875612	0.322904	-0.357408	0.203278	0.745454	0.385654	-0.214335	-0.830273	-0.46956	0.649338	-0.545597	1.08116	-0.0190059	-0.414892	-0.244441	-0.434069	-0.905341	0.353048	-0.517866	-0.185818	-0.633256	-1.22347	-1.0031	-1.23953	0.00248409	-0.589304	0.849175
ARSB	-0.0501186	-1.17436	-0.89834	-0.585218	0.243016	-0.518834	-0.500349	0.263317	0.782618	1.2328	0.872213	0.240273	-0.210605	-0.57856	-0.406014	0.673587	0.325324	-0.264222	1.56523	-0.987309	-0.706686	0.652298	-0.78898	0.325992	-0.0789978	0.0279296	0.076981	-0.252435	-0.121996	-0.642427	0.505994	0.57117	-0.514547	0.661343	-0.105504	0.119925	0.195165	-0.530372	-0.567087	0.564044	-0.155414	0.0467927	0.225154	0.467026	-0.574396	-1.20204	-0.827139	-0.305746	-0.0610698
RPS2	0.880425	1.11708	0.919347	0.309004	2.46966	1.58149	0.983601	0.638709	1.53194	1.10088	-1.77976	-1.72968	0.289482	1.83353	0.975176	-1.79427	1.86426	-1.17062	-1.21446	0.252182	0.403795	-1.87626	0.588085	1.81678	-1.20982	0.373548	1.42136	-0.782893	1.38294	-2.31413	0.708032	-1.57147	-1.29298	-1.27697	-2.16613	-1.12193	0.763987	-1.24504	-0.494628	-1.12167	-1.66242	0.489794	-1.5287	1.27999	-0.00248734	0.0703913	0.668889	-0.0158421	1.0909
DSP	-0.164803	0.137083	2.2686	6.72086	-1.25484	-0.251281	6.87677	0.868743	0.0945854	0.134547	0.879993	1.32445	1.11139	0.750299	-1.5469	0.0655004	1.12843	0.389561	-1.00914	-1.04512	0.326765	0.267771	2.0885	-2.02693	1.38487	-0.757061	1.69491	-0.425664	-0.617617	-0.00742185	1.1784	-0.109454	0.705533	0.798549	-0.159963	1.73745	0.221812	-0.701139	0.0298006	-0.518489	0.65352	-0.694623	-0.194466	-1.68226	-0.952103	-1.04958	-0.207823	-0.0153437	-0.847239
RPA2	-0.616338	-0.559324	0.0174408	-0.129813	-0.329812	0.071231	-0.642504	-0.679349	-0.294714	-0.711977	-0.371732	0.27513	-0.443492	0.00267279	-0.575504	-1.43834	-0.26792	-0.759447	-0.286156	-1.12311	0.240354	-0.917741	-0.471689	0.163454	-0.390944	0.538223	0.118522	-1.03833	0.162927	-0.938829	-0.136028	0.153624	-0.158048	1.20268	0.294433	-0.616014	-0.633105	0.0771724	0.114921	0.435429	-0.532756	-0.397113	0.456846	0.52284	0.353783	-0.305202	-0.581242	0.463135	1.13973
TIMP2	-0.160837	0.403404	-0.0442138	-0.173256	-1.25803	-0.366456	1.06576	-0.92834	-1.84875	0.707693	1.90468	0.577567	0.103736	-0.16001	-0.715565	-0.0247068	-0.078025	-1.14749	0.359553	1.11002	-0.662394	-1.26403	-0.725929	0.660492	0.0511535	1.22294	0.253516	0.289867	0.996797	-0.776434	-0.862049	-0.00598076	-1.03967	-0.466516	-0.205767	0.58757	-0.64798	0.60298	-1.52276	0.764569	-0.519179	-0.398468	0.232022	0.20687	-0.256862	0.478929	-0.877478	0.0667105	2.10287
CD44	-0.485633	-0.402119	-0.295436	2.17221	0.415847	-1.90011	0.486758	-0.0275224	-2.23977	0.913642	1.70469	2.66442	0.128005	-1.77373	1.02258	2.69646	1.7011	0.338985	0.0728382	0.0474778	-1.62148	1.00494	-0.123898	0.619528	1.15536	-1.1556	0.593033	1.08027	1.45337	1.47534	0.412788	-0.0808561	0.696809	-1.51664	0.916956	-0.00151703	0.339206	-0.277324	-0.368701	0.516731	0.372598	0.411316	0.787817	-0.353266	-0.44825	-0.632655	-0.219855	-1.70772	0.896687
NQO2	-1.69126	-0.104275	-1.63837	0.273383	0.415847	1.44918	1.76049	0.802362	-1.39641	0.248199	0.890124	0.482728	0.436923	-1.74764	-0.998007	-1.2355	0.679415	1.90343	0.69633	-0.954686	-0.551031	0.296778	-0.3708	-2.3718	-1.00326	-1.71866	0.564264	0.288272	-0.0321133	0.115313	-0.263799	-1.70623	-0.425305	0.736823	1.4144	-0.691868	1.77613	-0.834596	-0.084841	-0.0585547	1.00219	-1.46524	1.1878	-0.423795	0.677	-0.100275	0.950626	0.121472	-0.365025
H2AX	0.0670101	1.19254	-0.0116938	-0.302095	0.0737129	1.74989	0.113156	-0.625483	0.755662	0.358927	-0.585356	0.210872	-0.933522	0.919445	1.14572	-1.35912	0.636669	-0.427213	0.972077	0.318733	0.916942	-0.81655	0.0223178	-0.842842	-1.65506	-1.21025	-0.125552	-0.412388	0.513271	-0.7381	0.106429	-0.45279	-0.746227	-0.538079	-0.358249	-0.363513	-0.0650436	-1.50855	-0.289317	1.51891	0.113324	0.66807	-0.0211961	-1.12904	0.0339935	-0.174186	-0.152391	-0.393541	1.37216
ACAN	-2.13575	-0.346893	-2.13293	1.95462	-1.93326	1.41223	0.394397	0.876534	1.36487	-1.57894	0.748133	0.747273	0.0839464	-1.99369	-1.18612	0.0305733	1.07627	0.092452	2.79753	4.52701	-1.53867	1.14198	-4.43042	-1.617	3.3149	-0.786059	-3.32029	-0.940283	-2.42985	6.18667	-1.50462	1.04823	2.2069	1.6308	1.68204	2.32067	1.36032	-0.75322	0.657324	-2.12888	0.821478	1.19879	-1.30789	4.1019	-0.588415	5.21906	0.302369	1.4866	-3.13705
CBR1	0.151713	0.124655	-0.917671	0.421918	0.258532	0.466021	0.78954	-0.036294	2.46225	-1.49371	-0.409873	0.0367532	-0.423152	-1.5585	0.359416	0.53399	-0.16299	1.39124	0.202389	-0.0903552	-0.152855	0.797568	-0.445912	-0.164874	-0.780596	0.105003	-0.487373	1.13257	-0.910903	0.555663	-0.196853	0.616876	0.656054	0.891068	0.597064	1.48109	0.285617	0.20463	0.687478	0.749155	0.701961	-0.0259349	0.279055	0.0337706	0.311775	0.43773	0.220876	0.131546	-0.146399
ANK1	0.343744	1.60375	0.335801	1.15355	-1.4506	-0.0366548	0.647808	1.94058	0.0401701	-0.0365239	0.517424	-0.322224	1.13043	1.67711	0.659154	0.86709	-0.352648	-0.936982	-0.354741	0.180314	-0.995328	-1.52961	1.84828	0.138445	1.51845	-1.10197	-0.613169	0.645248	-2.3979	0.103573	-0.333938	-0.123238	-0.300681	-0.12699	-0.328587	-0.985637	-0.98378	-0.967195	-0.360868	-2.49439	1.1116	-0.396595	-0.236954	-1.52891	-1.16285	-0.244998	-0.482406	-0.384733	0.133282
ACADS	2.34061	3.13154	1.39354	1.70603	-0.217988	0.0178506	2.17651	3.20992	1.64276	0.766438	-0.178382	-0.572608	1.90822	-0.592866	1.94458	-0.170456	2.02257	0.193492	-0.0843142	1.24377	0.119579	-0.447339	2.03152	-0.058202	0.887413	-0.139163	1.3819	2.67813	-1.81223	-0.960569	1.07997	-0.562992	0.471739	-0.567672	-0.531825	-0.964841	0.551499	-0.515549	1.81965	0.442361	-0.32278	1.05926	-1.19681	0.862825	1.08007	0.811352	1.43262	1.50488	0.420764
CREB1	-1.03242	-0.364957	-1.32002	-0.580027	-0.531472	0.201069	-1.09338	-0.433668	-0.972873	-0.876107	0.245391	1.57606	0.451511	-0.0478996	-4.01115	-0.23482	-0.898398	0.231126	0.777499	-0.650954	0.469596	0.462434	-0.457482	-0.524749	-0.325654	0.451415	-0.949049	-0.12844	-1.60364	0.254847	-0.798657	-0.0581125	0.178187	1.16345	0.300295	0.481074	0.0113855	-0.346988	-0.6316	1.01624	0.358288	-1.23215	0.507494	-0.429748	0.600397	-0.136548	-0.959354	-0.30789	-4.50539
GLB1	1.81194	1.65404	-0.16546	-0.402895	1.40618	-0.0333526	-0.8509	-0.0201727	0.0280454	0.856896	1.64621	-0.0751481	0.278602	0.551133	0.627346	1.83971	1.03206	-0.781745	-0.845043	-0.560954	-0.993397	-1.0383	0.159036	1.34562	-1.24287	-0.433105	0.528176	-0.588361	-0.727462	-1.12291	-0.522471	-0.891475	-0.306357	0.0627579	-0.405385	-1.17938	-0.525677	-1.29456	-1.65238	0.003203	-0.435412	-0.0448082	0.15724	0.146867	-1.03212	-0.918417	-0.978502	-0.343569	1.24272
PECAM1	-0.26208	0.106255	0.567501	0.713131	0.378522	-0.562549	0.102416	0.0912095	0.665936	1.83293	0.836505	1.40476	0.0584708	2.60713	-0.792531	0.833938	0.865574	-0.851856	-0.537334	-0.854553	-0.974368	0.270851	1.71078	-0.867702	0.867085	0.0870704	1.12003	-0.637975	-0.66466	-0.00454227	0.521776	0.177611	0.489594	0.65262	-0.19314	-0.159972	0.448311	-0.212829	-0.686872	0.766227	0.512921	0.0500687	0.300242	-0.457409	-0.129952	-0.859697	-0.121469	-0.977433	-0.955436
PPP3CB	-1.50438	-1.65076	-0.863269	-0.430497	0.0821181	-0.669981	0.537356	0.802344	0.0218055	0.00413035	0.442466	-1.33841	-0.0849507	0.842513	2.76979	-0.0485633	-0.249539	0.595746	0.479964	0.340665	0.274586	-0.737014	0.321009	-0.00592082	-0.0354353	-0.148457	0.246415	0.0919739	-0.881948	-0.257783	-0.202415	-1.06613	-0.429217	-1.57143	0.0481111	-0.679484	0.594506	-0.125046	0.223332	0.0211147	-0.0623838	0.389163	-0.732911	-0.577555	0.0735865	-1.29104	-0.0681298	-1.52796	-0.669788
NCK1	-0.37812	-0.331265	-0.583543	0.24548	0.464531	-0.0300885	-0.134368	-0.833476	0.692596	-0.42422	0.743011	0.30524	-0.143941	0.62813	-0.0401251	-0.984444	0.61072	0.0848195	0.521411	-0.0798897	-0.135713	0.0745026	0.227305	-0.519534	-0.0193624	-0.29784	-0.245763	0.275028	-0.41942	-0.23622	0.0947671	0.188071	-0.513239	-0.147278	-0.085621	0.360319	-0.305423	-0.207792	0.208331	-0.0777087	-0.0235571	0.171188	0.630212	-0.473036	0.17696	-0.215873	-0.217204	-0.642933	-0.295246
H1-5	-1.2464	0.659421	0.393266	-0.545289	-0.622452	0.170954	0.168872	-0.491503	-0.6094	1.5684	-1.18431	0.413958	-1.49747	1.06307	-0.261198	-0.936889	-0.373782	-0.830884	0.498938	0.599329	0.922918	-0.275815	-1.01263	-0.305771	0.423719	0.902524	-0.187352	-0.260794	1.68675	-0.653192	-1.62088	-2.47193	-0.711925	0.14024	0.0364757	-0.0966711	-0.502171	0.116341	-0.152556	1.02616	-0.511563	-0.177055	-0.213181	-0.406425	1.09351	-1.02101	-0.277313	-0.674002	2.01123
H1-3	-0.831687	1.48457	1.33581	0.424015	0.665231	-1.82623	0.417984	-1.77262	-0.993982	1.82666	-1.09358	0.318317	-1.77587	-1.68113	0.395464	-1.76847	0.105562	-1.78666	1.17015	-0.744409	1.92141	0.564739	-0.0137922	-2.7186	1.12483	0.171991	-0.259535	-2.68803	0.103228	-0.813662	-0.115434	0.356948	-2.09741	-0.859212	1.01143	0.296982	-0.374057	1.60948	3.04417	0.726291	-0.252174	1.14985	0.0503917	-1.50292	-2.11569	0.315735	0.292823	-1.54132	1.41833
H1-2	-1.09621	1.08418	0.325016	-0.113857	0.0104402	0.0973564	-0.361993	-0.959753	-0.617539	1.75831	-1.01212	-0.162937	-1.5041	0.411452	1.01224	-2.95736	-0.900601	-1.16801	0.402586	-1.22136	1.04672	-0.257027	-0.0423	-2.96508	0.248614	0.140024	-0.560382	-0.619551	1.88733	-1.22945	-1.81007	2.84911	-1.47532	0.145935	0.394528	-1.20898	-1.54905	0.0846853	1.76371	1.19648	-0.920031	0.709563	-0.622144	-1.22497	-0.955575	-2.40413	-0.844102	-2.28869	1.16492
POR	1.0511	0.627477	0.197416	0.271447	0.117324	0.381361	-0.159097	0.0591659	-0.532649	0.373605	-0.330898	0.400496	-0.366212	-0.240808	0.73611	-1.62706	0.116277	-0.310216	-1.16249	-0.272683	0.661247	-0.260757	0.970922	1.34877	0.00194688	-1.2586	0.908695	0.747133	0.14004	-0.0651997	0.569583	-1.07677	0.637635	-1.01923	-1.10814	0.657725	-0.422164	-1.02106	0.173205	0.103347	-0.308243	0.195062	-0.726654	-0.0131439	0.231637	-1.00261	-0.332675	0.33775	0.00943163
MGMT	-0.802938	-1.22586	-0.656275	0.616351	0.360789	1.14191	0.601552	-0.18145	-0.0254938	-0.712982	1.30143	0.809904	-0.20862	0.679665	-0.387979	0.329098	1.02903	0.572356	0.0707435	-0.393683	-0.762876	0.324623	0.52296	1.13148	0.347805	-0.450441	-1.25696	-0.0438601	-3.20239	-0.185931	0.0780763	1.0628	-0.256697	1.44265	0.149962	0.444788	2.01213	-1.18319	-0.423098	1.32168	0.984767	-0.415119	0.0305984	-0.467707	-0.293286	-0.212734	0.0141902	-0.124975	-1.27732
ATP2A2	0.134305	-1.6602	0.102572	-0.443554	-1.39136	-1.12818	-0.978814	1.71758	-0.988494	-0.210363	-0.908204	1.41617	-0.159792	-0.838344	0.27286	-0.552414	-0.944265	0.368317	0.969236	0.504182	0.92403	0.845585	0.525351	1.11814	1.14745	0.173415	-0.271502	2.12288	0.202989	0.0389894	-0.93548	0.34477	0.46281	0.852613	-0.13284	1.51996	0.654042	1.79054	1.24885	-0.935176	-0.0907285	0.208651	-0.524293	0.764526	1.05882	0.729759	1.48778	0.521221	-1.47744
CD36	-0.0450903	-1.17166	0.839421	1.93448	0.0136445	-1.04913	1.33826	1.26369	2.66776	2.05417	-0.0507352	2.64879	-0.468299	0.52547	-2.28631	0.340548	-0.75064	0.99636	-1.30692	0.0496272	-1.40931	0.225196	0.121681	-2.11546	2.03535	-1.09654	-0.0611591	0.0552495	-2.04739	-1.06515	-0.705664	0.755871	-0.0208316	-0.018699	-0.738613	1.79385	0.558819	-0.448807	0.147093	-1.74589	0.470358	2.23999	-0.697447	-1.54562	0.360707	-0.912278	-1.03163	-0.338195	-0.450418
FAH	-1.29879	-1.33591	-0.474273	-0.468407	-0.235106	0.598746	0.0837634	-0.402293	-0.30049	0.930401	-1.15095	-0.0728028	0.252325	-0.229771	-0.309779	1.36411	0.861893	0.331624	-0.36032	-0.451794	-0.669944	0.829259	0.51238	-0.854028	-0.069524	-1.39416	0.3734	0.968129	0.608944	0.537328	0.196218	1.15593	0.778793	-0.524815	1.61665	0.722025	0.567713	-0.623732	0.0595583	0.65305	0.709222	0.827453	0.474835	-1.01106	0.0751367	-0.136548	0.301345	-0.184283	-1.94708
STMN1	-2.71035	-1.08036	-1.30968	-1.71302	-0.15326	1.50475	-0.577454	-0.837469	-1.64056	-0.379526	-1.7596	0.931608	-1.08783	0.0899821	-1.5482	0.185456	-1.24993	-0.341919	1.32077	-2.10581	-0.094262	0.132367	-2.78355	-0.77037	-0.421687	0.354432	-0.664088	-1.78153	-0.880458	-0.531428	-1.64172	0.557756	-0.901408	1.63135	0.146539	0.618714	-0.800196	0.622835	-1.39293	0.768792	-0.622913	-1.76022	0.490659	-0.108485	-0.529743	-0.515449	-1.8046	-0.113853	0.410114
YBX3	0.364316	0.216051	1.06542	1.13341	-0.0214205	-1.06067	0.366661	0.541326	-1.11713	0.063856	0.00603163	-0.486492	-1.01778	0.237553	0.203863	0.15106	0.772203	-0.373954	0.657256	0.0481967	-0.77292	0.321792	-0.499149	-0.132964	0.361424	1.4751	-0.95302	-0.733553	0.0906532	-0.505652	-0.436447	-0.0576887	0.217484	1.05214	0.133154	0.0324489	0.0876352	0.141941	-0.157282	-0.109475	-0.102803	-0.626927	0.280089	-0.744727	-0.650407	-0.653037	0.143811	0.710059	-1.0889
NAGA	0.301285	-0.75849	-0.670436	-0.622756	0.340677	0.188975	-0.574403	0.137964	-0.690912	0.529845	0.794657	-0.696447	0.379439	-0.0635709	1.08426	1.61166	1.49745	-0.350776	0.400423	-1.01836	-1.45525	0.94116	-1.73457	0.028151	0.147737	-0.176597	0.0479411	0.411522	-2.17015	-0.561105	-0.513743	1.18066	0.252606	1.38967	0.404994	0.294421	0.240711	-1.15293	-1.21211	0.335773	0.0619135	-0.442953	-0.465405	-0.13808	-1.14823	-0.745227	-0.324442	-0.526364	-0.648683
HSPA6	-0.907969	-0.390038	0.510787	-0.111694	-0.768149	-0.298112	-0.39573	0.480597	0.0955348	0.558749	-0.220402	0.43209	-0.0601272	-0.40244	0.799456	0.735207	0.382257	-0.0522345	-0.774127	-0.107119	0.751665	-0.101257	-0.0603064	0.389772	0.658278	-0.893	0.0477885	-0.830771	-2.64401	0.0454016	0.171806	-0.133731	-1.0028	-0.254114	-0.30229	-0.322095	-0.198389	-0.271634	-0.218391	1.19519	-0.277438	0.468094	0.339399	-0.611161	-0.749417	0.996032	-0.833521	-1.53766	-0.477632
[truncated: 2,558 more rows]
[truncated: 74 more columns]

## Sheet: Table S1B
Sample	Nomogram risk group
ST003	very low
ST005	low
ST007	low
ST010	very low
ST011	high
ST012	very low
ST013	very low
ST015	very low
ST016	very low
ST032	inter
ST035	inter
ST039	high
ST063	inter
ST064	high
ST065	very low
ST066	inter
ST067	very low
ST073	inter
ST076	high
ST079	inter
ST087	high
ST089	low
ST091	very low
ST094	high
ST099	very low
ST100	high
[truncated: 97 more rows]
